# Supplementary material for: Quantitation of putative colorectal cancer biomarker candidates in serum extracellular vesicles by targeted proteomics
Source: Sci Rep. 2017 Oct 6;7:12782. doi: 10.1038/s41598-017-13092-x (PMC5630664; doi:10.1038/s41598-017-13092-x)
Supplement: Supplementary file 2 — Supplementary Table 1–7 [file 41598_2017_13092_MOESM2_ESM.xlsx]

## Sheet: Supplementary Table 1
Supplementary Table 1. List of CRC biomarker candidate proteins
ID	Gene Name	Protein Name
P00533	EGFR	Epidermal growth factor receptor
P01106	MYC	Myc proto-oncogene protein
P46013	MKI67	Antigen KI-67
P01137	TGFB1	Transforming growth factor beta-1
P37173	TGFBR2	TGF-beta receptor type-2
Q6ZN28	MACC1	Metastasis-associated in colon cancer protein 1
P26447	S100A4	Protein S100-A4
P31949	S100A11	Protein S100-A11
P08473	MME	Neprilysin
P25063	CD24	Signal transducer CD24
P28906	CD34	Hematopoietic progenitor cell antigen CD34
P16070	CD44	CD44 antigen
P08174	CD55	Complement decay-accelerating factor
P31997	CEACAM8	CD67 antigen
P48960	CD97	CD97 antigen
Q8N6Q3	CD177	CD177 antigen
O43490	PROM1	Prominin-1
P35613	BSG	Basigin
Q13740	ALCAM	CD166 antigen
P01233	CGB	Choriogonadotropin subunit beta
Q9UHE8	STEAP1	Metalloreductase STEAP1
P42704	LRPPRC	Leucine-rich PPR motif-containing protein, mitochondrial
P42224	STAT1	Signal transducer and activator of transcription 1-alpha/beta
P40763	STAT3	Signal transducer and activator of transcription 3
P42229	STAT5A	Signal transducer and activator of transcription 5A
Q08050	FOXM1	Forkhead box protein M1
Q9BZS1	FOXP3	Forkhead box protein P3
P17931	LGALS3	Galectin-3
P31350	RRM2	Ribonucleoside-diphosphate reductase subunit M2
Q99626	CDX2	Homeobox protein CDX-2
O75293	GADD45B	Growth arrest and DNA damage-inducible protein GADD45 beta
Q8TC59	PIWIL2	Piwi-like protein 2
Q96T88	UHRF1	E3 ubiquitin-protein ligase UHRF1
Q9Y251	HPSE	Heparanase
Q8WWQ2	HPSE2	Inactive heparanase-2
P04637	TP53	Cellular tumor antigen p53
P46527	CDKN1B	Cyclin-dependent kinase inhibitor 1B
Q8TAV3	CYP2W1	Cytochrome P450 2W1
Q96FS4	SIPA1	Signal-induced proliferation-associated protein 1
P04792	HSPB1	Heat shock protein beta-1
P10809	HSPD1	60 kDa heat shock protein, mitochondrial
P07900	HSP90AA1	Heat shock protein HSP 90-alpha
O95863	SNAI1	Zinc finger protein SNAI1
Q8WVJ9	TWIST2	Twist-related protein 2
Q15672	TWIST1	Twist-related protein 1
P36952	SERPINB5	Serpin B5
P15692	VEGFA	Vascular endothelial growth factor A
P17948	FLT1	Vascular endothelial growth factor receptor 1
P35968	KDR	Vascular endothelial growth factor receptor 2
O43915	FIGF	Vascular endothelial growth factor D
P35916	FLT4	Vascular endothelial growth factor receptor 3
P02763	ORM1	Alpha-1-acid glycoprotein 1
P06396	GSN	Gelsolin
P02748	C9	Complement component C9
Q14520	HABP2	Hyaluronan-binding protein 2
P0DJI9	SAA2	Serum amyloid A-2 protein
P01024	C3	Complement C3
P61586	RHOA	Transforming protein RhoA
P08134	RHOC	Rho-related GTP-binding protein RhoC
P61587	RND3	Rho-related GTP-binding protein RhoE
P08581	MET	Hepatocyte growth factor receptor
Q04912	MST1R	Macrophage-stimulating protein receptor
P78556	CCL20	C-C motif chemokine 20
P14618	PKM	Pyruvate kinase PKM
O00750	PIK3C2B	Phosphatidylinositol 4-phosphate 3-kinase C2 domain-containing subunit beta
O00443	PIK3C2A	Phosphatidylinositol 4-phosphate 3-kinase C2 domain-containing subunit alpha
P42338	PIK3CB	Phosphatidylinositol 4,5-bisphosphate 3-kinase catalytic subunit beta isoform
P35568	IRS1	Insulin receptor substrate 1
P08069	IGF1R	Insulin-like growth factor 1 receptor
O00425	IGF2BP3	Insulin-like growth factor 2 mRNA-binding protein 3
P14780	MMP9	Matrix metalloproteinase-9
P09237	MMP7	Matrilysin
P08253	MMP2	72 kDa type IV collagenase
P03956	MMP1	Interstitial collagenase
P08254	MMP3	Stromelysin-1
Q8N119	MMP21	Matrix metalloproteinase-21
P01033	TIMP1	Metalloproteinase inhibitor 1
P16035	TIMP2	Metalloproteinase inhibitor 2
Q96EZ8	MCRS1	Microspherule protein 1
O00592	PODXL	Podocalyxin
Q9NQ30	ESM1	Endothelial cell-specific molecule 1
Q15691	MAPRE1	Microtubule-associated protein RP/EB family member 1
Q05397	PTK2	Focal adhesion kinase 1
P35354	PTGS2	Prostaglandin G/H synthase 2
Q9BY76	ANGPTL4	Angiopoietin-related protein 4
P35408	PTGER4	Prostaglandin E2 receptor EP4 subtype
P09341	CXCL1	Growth-regulated alpha protein
P25024	CXCR1	C-X-C chemokine receptor type 1
P25025	CXCR2	C-X-C chemokine receptor type 2
P49682	CXCR3	C-X-C chemokine receptor type 3
P61073	CXCR4	C-X-C chemokine receptor type 4
P42830	CXCL5	C-X-C motif chemokine 5
P25106	ACKR3	Atypical chemokine receptor 3
P10145	CXCL8	Interleukin-8
P48061	CXCL12	Stromal cell-derived factor 1
O95715	CXCL14	C-X-C motif chemokine 14
P05112	IL4	Interleukin-4
P05231	IL6	Interleukin-6
Q14627	IL13RA2	Interleukin-13 receptor subunit alpha-2
P35225	IL13	Interleukin-13
Q16552	IL17A	Interleukin-17A
Q5VWK5	IL23R	Interleukin-23 receptor
P53350	PLK1	Serine/threonine-protein kinase PLK1
Q86UE4	MTDH	Protein LYRIC
P15514	AREG	Amphiregulin
O14944	EREG	Proepiregulin
Q15311	RALBP1	RalA-binding protein 1
P52565	ARHGDIA	Rho GDP-dissociation inhibitor 1
O95967	EFEMP2	EGF-containing fibulin-like extracellular matrix protein 2
P09429	HMGB1	High mobility group protein B1
Q9UQ07	MOK	MAPK/MAK/MRK overlapping kinase
P52926	HMGA2	High mobility group protein HMGI-C
P13688	CEACAM1	Carcinoembryonic antigen-related cell adhesion molecule 1
Q9UBV2	SEL1L	Protein sel-1 homolog 1
Q8TCG1	KIAA1524	Protein CIP2A
P12830	CDH1	Cadherin-1
P22223	CDH3	Cadherin-3
Q12864	CDH17	Cadherin-17
Q9UJ99	CDH22	Cadherin-22
P49327	FASN	Fatty acid synthase
P48436	SOX9	Transcription factor SOX-9
P35226	BMI1	Polycomb complex protein BMI-1
P37275	ZEB1	Zinc finger E-box-binding homeobox 1
P16949	STMN1	Stathmin
O00206	TLR4	Toll-like receptor 4
Q99836	MYD88	Myeloid differentiation primary response protein MyD88
Q96S96	PEBP4	Phosphatidylethanolamine-binding protein 4
Q9BTL4	IER2	Immediate early response gene 2 protein
P14902	IDO1	Indoleamine 2,3-dioxygenase 1
P00352	ALDH1A1	Retinal dehydrogenase 1
Q16820	MEP1B	Meprin A subunit beta
Q16819	MEP1A	Meprin A subunit alpha
O15392	BIRC5	Baculoviral IAP repeat-containing protein 5
Q96CA5	BIRC7	Baculoviral IAP repeat-containing protein 7
P21246	PTN	Pleiotrophin
P36222	CHI3L1	Chitinase-3-like protein 1
O60315	ZEB2	Zinc finger E-box-binding homeobox 2
Q96PU4	UHRF2	E3 ubiquitin-protein ligase UHRF2
Q9HC16	APOBEC3G	DNA dC->dU-editing enzyme APOBEC-3G
Q92786	PROX1	Prospero homeobox protein 1
Q99933	BAG1	BAG family molecular chaperone regulator 1
P62333	PSMC6	26S protease regulatory subunit 10B
P13796	LCP1	Plastin-2
Q01826	SATB1	DNA-binding protein SATB1
P61978	HNRNPK	Heterogeneous nuclear ribonucleoprotein K
P21709	EPHA1	Ephrin type-A receptor 1
P29317	EPHA2	Ephrin type-A receptor 2
P29323	EPHB2	Ephrin type-B receptor 2
P54760	EPHB4	Ephrin type-B receptor 4
Q14192	FHL2	Four and a half LIM domains protein 2
Q14152	EIF3A	Eukaryotic translation initiation factor 3 subunit A
Q15056	EIF4H	Eukaryotic translation initiation factor 4H
Q9GZV4	EIF5A2	Eukaryotic translation initiation factor 5A-2
P13639	EEF2	Elongation factor 2
O75365	PTP4A3	Protein tyrosine phosphatase type IVA 3
P30989	NTSR1	Neurotensin receptor type 1
P46531	NOTCH1	Neurogenic locus notch homolog protein 1
Q9UM47	NOTCH3	Neurogenic locus notch homolog protein 3
Q15120	PDK3	[Pyruvate dehydrogenase (acetyl-transferring)] kinase isozyme 3, mitochondrial
O60462	NRP2	Neuropilin-2
P05121	SERPINE1	Plasminogen activator inhibitor 1
P05120	SERPINB2	Plasminogen activator inhibitor 2
Q92823	NRCAM	Neuronal cell adhesion molecule
P19784	CSNK2A2	Casein kinase II subunit alpha'
P68400	CSNK2A1	Casein kinase II subunit alpha
P10588	NR2F6	Nuclear receptor subfamily 2 group F member 6
Q9BYC5	FUT8	Alpha-(1,6)-fucosyltransferase
P80188	LCN2	Neutrophil gelatinase-associated lipocalin
Q9NV56	MRGBP	MRG/MORF4L-binding protein
Q96PY5	FMNL2	Formin-like protein 2
Q99697	PITX2	Pituitary homeobox 2
P09629	HOXB7	Homeobox protein Hox-B7
Q16665	HIF1A	Hypoxia-inducible factor 1-alpha
Q99814	EPAS1	Endothelial PAS domain-containing protein 1
Q99988	GDF15	Growth/differentiation factor 15
P42345	MTOR	Serine/threonine-protein kinase mTOR
Q8N122	RPTOR	Regulatory-associated protein of mTOR
Q6R327	RICTOR	Rapamycin-insensitive companion of mTOR
Q13541	EIF4EBP1	Eukaryotic translation initiation factor 4E-binding protein 1
P27701	CD82	CD82 antigen
Q96JB5	CDK5RAP3	CDK5 regulatory subunit-associated protein 3
Q16658	FSCN1	Fascin
Q9UJU2	LEF1	Lymphoid enhancer-binding factor 1
P57739	CLDN2	Claudin-2
Q92797	SYMPK	Symplekin
Q12884	FAP	Prolyl endopeptidase FAP
O60271	SPAG9	C-Jun-amino-terminal kinase-interacting protein 4
Q9UPT9	USP22	Ubiquitin carboxyl-terminal hydrolase 22
Q14511	NEDD9	Enhancer of filamentation 1
O94813	SLIT2	Slit homolog 2 protein
Q9Y6N7	ROBO1	Roundabout homolog 1
P28300	LOX	Protein-lysine 6-oxidase
P35900	KRT20	Keratin, type I cytoskeletal 20
P10415	BCL2	Apoptosis regulator Bcl-2
Q9HD36	BCL2L10	Bcl-2-like protein 10
Q07817	BCL2L1	Bcl-2-like protein 1
P48023	FASLG	Tumor necrosis factor ligand superfamily member 6
O15519	CFLAR	CASP8 and FADD-like apoptosis regulator
O00300	TNFRSF11B	Tumor necrosis factor receptor superfamily member 11B
P15531	NME1	Nucleoside diphosphate kinase A
P98088	MUC5AC	Mucin-5AC
P11021	HSPA5	78 kDa glucose-regulated protein
Q07820	MCL1	Induced myeloid leukemia cell differentiation protein Mcl-1
P51532	SMARCA4	Transcription activator BRG1
P41235	HNF4A	Hepatocyte nuclear factor 4-alpha
P49023	PXN	Paxillin
O14604	TMSB4Y	Thymosin beta-4, Y-chromosomal
Q3V6T2	CCDC88A	Girdin
P48643	CCT5	T-complex protein 1 subunit epsilon
P78371	CCT2	T-complex protein 1 subunit beta
P00995	SPINK1	Pancreatic secretory trypsin inhibitor
P07858	CTSB	Cathepsin B
P07339	CTSD	Cathepsin D
P25774	CTSS	Cathepsin S
O95274	LYPD3	Ly6/PLAUR domain-containing protein 3
Q13153	PAK1	Serine/threonine-protein kinase PAK 1
Q9NQU5	PAK6	Serine/threonine-protein kinase PAK 6
P32004	L1CAM	Neural cell adhesion molecule L1
Q14847	LASP1	LIM and SH3 domain protein 1
Q99102	MUC4	Mucin-4
Q8N387	MUC15	Mucin-15
Q9NQP4	PFDN4	Prefoldin subunit 4
Q14247	CTTN	Src substrate cortactin
P49336	CDK8	Cyclin-dependent kinase 8
O43482	OIP5	Protein Mis18-beta
P10909	CLU	Clusterin
Q15910	EZH2	Histone-lysine N-methyltransferase EZH2
Q8IZL9	CDK20	Cyclin-dependent kinase 20
P16471	PRLR	Prolactin receptor
P27986	PIK3R1	Phosphatidylinositol 3-kinase regulatory subunit alpha
P31749	AKT1	RAC-alpha serine/threonine-protein kinase
P31751	AKT2	RAC-beta serine/threonine-protein kinase
O75473	LGR5	Leucine-rich repeat-containing G-protein coupled receptor 5
P09544	WNT2	Protein Wnt-2
O95388	WISP1	WNT1-inducible-signaling pathway protein 1
Q9ULW0	TPX2	Targeting protein for Xklp2
O14965	AURKA	Aurora kinase A
P16234	PDGFRA	Platelet-derived growth factor receptor alpha
P09619	PDGFRB	Platelet-derived growth factor receptor beta
P10451	SPP1	Osteopontin
Q5ZPR3	CD276	CD276 antigen
Q9ULH1	ASAP1	Arf-GAP with SH3 domain, ANK repeat and PH domain-containing protein 1
P55060	CSE1L	Exportin-2
P28698	MZF1	Myeloid zinc finger 1
P30530	AXL	Tyrosine-protein kinase receptor UFO
P35228	NOS2	Nitric oxide synthase, inducible
Q9NRS4	TMPRSS4	Transmembrane protease serine 4
P07948	LYN	Tyrosine-protein kinase Lyn
O00560	SDCBP	Syntenin-1
P04626	ERBB2	Receptor tyrosine-protein kinase erbB-2
P21860	ERBB3	Receptor tyrosine-protein kinase erbB-3
Q15303	ERBB4	Receptor tyrosine-protein kinase erbB-4
Q9Y271	CYSLTR1	Cysteinyl leukotriene receptor 1
O76070	SNCG	Gamma-synuclein
Q6UX06	OLFM4	Olfactomedin-4
Q9BX69	CARD6	Caspase recruitment domain-containing protein 6
O15350	TP73	Tumor protein p73
Q07654	TFF3	Trefoil factor 3
O43707	ACTN4	Alpha-actinin-4
P33993	MCM7	DNA replication licensing factor MCM7
O75496	GMNN	Geminin
O75832	PSMD10	26S proteasome non-ATPase regulatory subunit 10
Q9H4X1	RGCC	Regulator of cell cycle RGCC
P46940	IQGAP1	Ras GTPase-activating-like protein IQGAP1
P06744	GPI	Glucose-6-phosphate isomerase
O14818	PSMA7	Proteasome subunit alpha type-7
P25789	PSMA4	Proteasome subunit alpha type-4
P28066	PSMA5	Proteasome subunit alpha type-5
Q15554	TERF2	Telomeric repeat-binding factor 2
O14746	TERT	Telomerase reverse transcriptase
O00762	UBE2C	Ubiquitin-conjugating enzyme E2 C
P98170	XIAP	E3 ubiquitin-protein ligase XIAP
P17301	ITGA2	Integrin alpha-2
P05556	ITGB1	Integrin beta-1
O95407	TNFRSF6B	Tumor necrosis factor receptor superfamily member 6B
Q01995	TAGLN	Transgelin
O43347	MSI1	RNA-binding protein Musashi homolog 1
P13500	CCL2	C-C motif chemokine 2
P49763	PGF	Placenta growth factor
Q12809	KCNH2	Potassium voltage-gated channel subfamily H member 2
P19320	VCAM1	Vascular cell adhesion protein 1
P14210	HGF	Hepatocyte growth factor
P24385	CCND1	G1/S-specific cyclin-D1
P24864	CCNE1	G1/S-specific cyclin-E1
P04732	MT1E	Metallothionein-1E
P04083	ANXA1	Annexin A1
P07355	ANXA2	Annexin A2
P09525	ANXA4	Annexin A4
P08758	ANXA5	Annexin A5
P50995	ANXA11	Annexin A11
O15075	DCLK1	Serine/threonine-protein kinase DCLK1
Q9H160	ING2	Inhibitor of growth protein 2
P09758	TACSTD2	Tumor-associated calcium signal transducer 2
O14684	PTGES	Prostaglandin E synthase
Q9H7Z7	PTGES2	Prostaglandin E synthase 2
P15311	EZR	Ezrin
Q03154	ACY1	Aminoacylase-1
P25490	YY1	Transcriptional repressor protein YY1
P12644	BMP4	Bone morphogenetic protein 4
P18075	BMP7	Bone morphogenetic protein 7
P14555	PLA2G2A	Phospholipase A2, membrane associated
Q9NZ20	PLA2G3	Group 3 secretory phospholipase A2
Q92597	NDRG1	Protein NDRG1
Q15063	POSTN	Periostin
Q15717	ELAVL1	ELAV-like protein 1
Q92731	ESR2	Estrogen receptor beta
Q9Y6Q9	NCOA3	Nuclear receptor coactivator 3
Q15596	NCOA2	Nuclear receptor coactivator 2
Q14140	SERTAD2	SERTA domain-containing protein 2
P11387	TOP1	DNA topoisomerase 1
P11388	TOP2A	DNA topoisomerase 2-alpha
Q8N8S7	ENAH	Protein enabled homolog
P24468	NR2F2	COUP transcription factor 2
P11831	SRF	Serum response factor
Q9NPD5	SLCO1B3	Solute carrier organic anion transporter family member 1B3
P41159	LEP	Leptin
P48357	LEPR	Leptin receptor
P46934	NEDD4	E3 ubiquitin-protein ligase NEDD4
P02545	LMNA	Prelamin-A/C
Q16790	CA9	Carbonic anhydrase 9
P41134	ID1	DNA-binding protein inhibitor ID-1
P14174	MIF	Macrophage migration inhibitory factor
P09917	ALOX5	Arachidonate 5-lipoxygenase
Q8NF37	LPCAT1	Lysophosphatidylcholine acyltransferase 1
P42771	CDKN2A	Cyclin-dependent kinase inhibitor 2A
P26196	DDX6	Probable ATP-dependent RNA helicase DDX6
Q13145	BAMBI	BMP and activin membrane-bound inhibitor homolog
Q03181	PPARD	Peroxisome proliferator-activated receptor delta
O95631	NTN1	Netrin-1
Q9GZX7	AICDA	Single-stranded DNA cytosine deaminase
Q9NPC4	A4GALT	Lactosylceramide 4-alpha-galactosyltransferase
P55064	AQP5	Aquaporin-5
Q12834	CDC20	Cell division cycle protein 20 homolog
P60953	CDC42	Cell division control protein 42 homolog
Q02643	GHRHR	Growth hormone-releasing hormone receptor
P01375	TNF	Tumor necrosis factor
O75121	MFAP3L	Microfibrillar-associated protein 3-like
P12931	SRC	Proto-oncogene tyrosine-protein kinase Src
Q9Y6M1	IGF2BP2	Insulin-like growth factor 2 mRNA-binding protein 2
Q9NZI8	IGF2BP1	Insulin-like growth factor 2 mRNA-binding protein 1
Q13309	SKP2	S-phase kinase-associated protein 2
Q99661	KIF2C	Kinesin-like protein KIF2C
P98179	RBM3	RNA-binding protein 3
P62993	GRB2	Growth factor receptor-bound protein 2
Q9Y5S8	NOX1	NADPH oxidase 1
Q9HBJ0	PLAC1	Placenta-specific protein 1
Q13547	HDAC1	Histone deacetylase 1
Q92769	HDAC2	Histone deacetylase 2
Q16620	NTRK2	BDNF/NT-3 growth factors receptor
Q16288	NTRK3	NT-3 growth factor receptor
P15328	FOLR1	Folate receptor alpha
P41227	NAA10	N-alpha-acetyltransferase 10
Q9UQP3	TNN	Tenascin-N
P13747	HLA-E	HLA class I histocompatibility antigen, alpha chain E
P53985	SLC16A1	Monocarboxylate transporter 1
O15427	SLC16A3	Monocarboxylate transporter 4
P10599	TXN	Thioredoxin
P27695	APEX1	DNA-(apurinic or apyrimidinic site) lyase
P35222	CTNNB1	Catenin beta-1
Q9Y617	PSAT1	Phosphoserine aminotransferase
Q9BYZ8	REG4	Regenerating islet-derived protein 4
Q13887	KLF5	Krueppel-like factor 5
O75888	TNFSF13	Tumor necrosis factor ligand superfamily member 13
P08648	ITGA5	Integrin alpha-5
P50281	MMP14	Matrix metalloproteinase-14
Q13330	MTA1	Metastasis-associated protein MTA1
P30419	NMT1	Glycylpeptide N-tetradecanoyltransferase 1
O95832	CLDN1	Claudin-1
P51671	CCL11	Eotaxin
O00175	CCL24	C-C motif chemokine 24
P43357	MAGEA3	Melanoma-associated antigen 3
O76093	FGF18	Fibroblast growth factor 18
Q96EB6	SIRT1	NAD-dependent protein deacetylase sirtuin-1
O15123	ANGPT2	Angiopoietin-2
P10912	GHR	Growth hormone receptor
Q92793	CREBBP	CREB-binding protein
Q09472	EP300	Histone acetyltransferase p300
P49767	VEGFC	Vascular endothelial growth factor C
P16422	EPCAM	Epithelial cell adhesion molecule
O95471	CLDN7	Claudin-7
P19075	TSPAN8	Tetraspanin-8
P25445	FAS	Tumor necrosis factor receptor superfamily member 6
P25705	ATP5A1	ATP synthase subunit alpha, mitochondrial
Q07812	BAX	Apoptosis regulator BAX
Q9NPA2	MMP25	Matrix metalloproteinase-25
Q9H2A7	CXCL16	C-X-C motif chemokine 16
Q03405	PLAUR	Urokinase plasminogen activator surface receptor
P21741	MDK	Midkine
Q12816	TRO	Trophinin
P10721	KIT	Mast/stem cell growth factor receptor Kit
P19838	NFKB1	Nuclear factor NF-kappa-B p105 subunit
P61160	ACTR2	Actin-related protein 2
Q9Y6W5	WASF2	Wiskott-Aldrich syndrome protein family member 2
P35625	TIMP3	Metalloproteinase inhibitor 3
Q99727	TIMP4	Metalloproteinase inhibitor 4
P11166	SLC2A1	Solute carrier family 2, facilitated glucose transporter member 1
O95259	KCNH1	Potassium voltage-gated channel subfamily H member 1
Q93096	PTP4A1	Protein tyrosine phosphatase type IVA 1
Q12974	PTP4A2	Protein tyrosine phosphatase type IVA 2
Q92934	BAD	Bcl2-associated agonist of cell death
Q9H3R2	MUC13	Mucin-13
Q9Y3F4	STRAP	Serine-threonine kinase receptor-associated protein
P34995	PTGER1	Prostaglandin E2 receptor EP1 subtype
P43116	PTGER2	Prostaglandin E2 receptor EP2 subtype
O95067	CCNB2	G2/mitotic-specific cyclin-B2
Q9UBC0	ONECUT1	Hepatocyte nuclear factor 6
Q9Y261	FOXA2	Hepatocyte nuclear factor 3-beta
P17693	HLA-G	HLA class I histocompatibility antigen, alpha chain G
P01135	TGFA	Protransforming growth factor alpha
P15941	MUC1	Mucin-1
Q92908	GATA6	Transcription factor GATA-6
P19971	TYMP	Thymidine phosphorylase
Q9HAW4	CLSPN	Claspin
Q86UU0	BCL9L	B-cell CLL/lymphoma 9-like protein
Q13009	TIAM1	T-lymphoma invasion and metastasis-inducing protein 1
Q15389	ANGPT1	Angiopoietin-1
Q9UI95	MAD2L2	Mitotic spindle assembly checkpoint protein MAD2B
Q14626	IL11RA	Interleukin-11 receptor subunit alpha
P21583	KITLG	Kit ligand
P51161	FABP6	Gastrotropin
P61289	PSME3	Proteasome activator complex subunit 3
P61812	TGFB2	Transforming growth factor beta-2
P16615	ATP2A2	Sarcoplasmic/endoplasmic reticulum calcium ATPase 2
Q13526	PIN1	Peptidyl-prolyl cis-trans isomerase NIMA-interacting 1
Q12983	BNIP3	BCL2/adenovirus E1B 19 kDa protein-interacting protein 3
Q9Y5Y7	LYVE1	Lymphatic vessel endothelial hyaluronic acid receptor 1
Q15785	TOMM34	Mitochondrial import receptor subunit TOM34
P09874	PARP1	Poly [ADP-ribose] polymerase 1
O14786	NRP1	Neuropilin-1
O43623	SNAI2	Zinc finger protein SNAI2
O75330	HMMR	Hyaluronan mediated motility receptor
Q6P1Q0	LETMD1	LETM1 domain-containing protein 1
P24347	MMP11	Stromelysin-3
P12429	ANXA3	Annexin A3
P04155	TFF1	Trefoil factor 1
P24557	TBXAS1	Thromboxane-A synthase
O95997	PTTG1	Securin
Q8WZ75	ROBO4	Roundabout homolog 4
Q9Y446	PKP3	Plakophilin-3
P51684	CCR6	C-C chemokine receptor type 6
Q53TN4	CYBRD1	Cytochrome b reductase 1
P49281	SLC11A2	Natural resistance-associated macrophage protein 2
P02786	TFRC	Transferrin receptor protein 1
P01350	GAST	Gastrin
Q96DB9	FXYD5	FXYD domain-containing ion transport regulator 5
P09038	FGF2	Fibroblast growth factor 2
O60551	NMT2	Glycylpeptide N-tetradecanoyltransferase 2
O14773	TPP1	Tripeptidyl-peptidase 1
P01100	FOS	Proto-oncogene c-Fos
P21217	FUT3	Galactoside 3(4)-L-fucosyltransferase
P20809	IL11	Interleukin-11
P12956	XRCC6	X-ray repair cross-complementing protein 6
P13010	XRCC5	X-ray repair cross-complementing protein 5
Q14512	FGFBP1	Fibroblast growth factor-binding protein 1
Q9Y3C6	PPIL1	Peptidyl-prolyl cis-trans isomerase-like 1
P54274	TERF1	Telomeric repeat-binding factor 1
O60513	B4GALT4	Beta-1,4-galactosyltransferase 4
P29120	PCSK1	Neuroendocrine convertase 1
P16519	PCSK2	Neuroendocrine convertase 2
Q16678	CYP1B1	Cytochrome P450 1B1
O15551	CLDN3	Claudin-3
O14493	CLDN4	Claudin-4
P61604	HSPE1	10 kDa heat shock protein, mitochondrial
P09211	GSTP1	Glutathione S-transferase P
P54652	HSPA2	Heat shock-related 70 kDa protein 2
P04156	PRNP	Major prion protein
Q53EZ4	CEP55	Centrosomal protein of 55 kDa
P30536	TSPO	Translocator protein
P13236	CCL4	C-C motif chemokine 4
P04818	TYMS	Thymidylate synthase
Q13489	BIRC3	Baculoviral IAP repeat-containing protein 3
Q9Y2G2	CARD8	Caspase recruitment domain-containing protein 8
O14727	APAF1	Apoptotic protease-activating factor 1
P04628	WNT1	Proto-oncogene Wnt-1
Q9H204	MED28	Mediator of RNA polymerase II transcription subunit 28
P16144	ITGB4	Integrin beta-4
P30281	CCND3	G1/S-specific cyclin-D3
Q9H3R5	CENPH	Centromere protein H
P15907	ST6GAL1	Beta-galactoside alpha-2,6-sialyltransferase 1
P05412	JUN	Transcription factor AP-1
P15407	FOSL1	Fos-related antigen 1
P15408	FOSL2	Fos-related antigen 2
Q969K3	RNF34	E3 ubiquitin-protein ligase RNF34
P31947	SFN	14-3-3 protein sigma
P32248	CCR7	C-C chemokine receptor type 7
P11926	ODC1	Ornithine decarboxylase
P08729	KRT7	Keratin, type II cytoskeletal 7
Q99538	LGMN	Legumain
P35590	TIE1	Tyrosine-protein kinase receptor Tie-1
Q02763	TEK	Angiopoietin-1 receptor
Q9Y264	ANGPT4	Angiopoietin-4
P61024	CKS1B	Cyclin-dependent kinases regulatory subunit 1
P14324	FDPS	Farnesyl pyrophosphate synthase
P43268	ETV4	ETS translocation variant 4
Q16611	BAK1	Bcl-2 homologous antagonist/killer
Q9UQB3	CTNND2	Catenin delta-2
P23769	GATA2	Endothelial transcription factor GATA-2
Q9NPC2	KCNK9	Potassium channel subfamily K member 9
P05019	IGF1	Insulin-like growth factor I
P01344	IGF2	Insulin-like growth factor II
Q7Z6Z7	HUWE1	E3 ubiquitin-protein ligase HUWE1
P43355	MAGEA1	Melanoma-associated antigen 1
P38646	HSPA9	Stress-70 protein, mitochondrial
Q13753	LAMC2	Laminin subunit gamma-2
Q13751	LAMB3	Laminin subunit beta-3
Q9H6X2	ANTXR1	Anthrax toxin receptor 1
P21554	CNR1	Cannabinoid receptor 1
Q13263	TRIM28	Transcription intermediary factor 1-beta
P17655	CAPN2	Calpain-2 catalytic subunit
Q13257	MAD2L1	Mitotic spindle assembly checkpoint protein MAD2A
P20248	CCNA2	Cyclin-A2
P0DMS8	ADORA3	Adenosine receptor A3
Q9Y297	BTRC	F-box/WD repeat-containing protein 1A
P78527	PRKDC	DNA-dependent protein kinase catalytic subunit
P08047	SP1	Transcription factor Sp1
Q9H7B4	SMYD3	Histone-lysine N-methyltransferase SMYD3
O60911	CTSV	Cathepsin L2
P50579	METAP2	Methionine aminopeptidase 2
P61158	ACTR3	Actin-related protein 3
P00749	PLAU	Urokinase-type plasminogen activator
P55072	VCP	Transitional endoplasmic reticulum ATPase
Q13490	BIRC2	Baculoviral IAP repeat-containing protein 2
Q13418	ILK	Integrin-linked protein kinase
P17813	ENG	Endoglin
P51959	CCNG1	Cyclin-G1
P60903	S100A10	Protein S100-A10
P11802	CDK4	Cyclin-dependent kinase 4
O14939	PLD2	Phospholipase D2
Q16610	ECM1	Extracellular matrix protein 1
O00559	EBAG9	Receptor-binding cancer antigen expressed on SiSo cells
P14921	ETS1	Protein C-ets-1
P06702	S100A9	Protein S100-A9
P05109	S100A8	Protein S100-A8
P19544	WT1	Wilms tumor protein
O00220	TNFRSF10A	Tumor necrosis factor receptor superfamily member 10A
O14763	TNFRSF10B	Tumor necrosis factor receptor superfamily member 10B
P10600	TGFB3	Transforming growth factor beta-3
O15111	CHUK	Inhibitor of nuclear factor kappa-B kinase subunit alpha
P01584	IL1B	Interleukin-1 beta
P14635	CCNB1	G2/mitotic-specific cyclin-B1
P09382	LGALS1	Galectin-1
P04179	SOD2	Superoxide dismutase [Mn], mitochondrial
P01236	PRL	Prolactin
O43572	AKAP10	A-kinase anchor protein 10, mitochondrial
Q9HB71	CACYBP	Calcyclin-binding protein
Q9C009	FOXQ1	Forkhead box protein Q1
P06748	NPM1	Nucleophosmin
Q86UD0	SAPCD2	Suppressor APC domain-containing protein 2
P46937	YAP1	Transcriptional coactivator YAP1
P22455	FGFR4	Fibroblast growth factor receptor 4
P35318	ADM	ADM
O60895	RAMP2	Receptor activity-modifying protein 2
O60896	RAMP3	Receptor activity-modifying protein 3
Q16526	CRY1	Cryptochrome-1
Q86WJ1	CHD1L	Chromodomain-helicase-DNA-binding protein 1-like
P16444	DPEP1	Dipeptidase 1
P25101	EDNRA	Endothelin-1 receptor
Q643R3	LPCAT4	Lysophospholipid acyltransferase LPCAT4
Q02817	MUC2	Mucin-2
Q9HC84	MUC5B	Mucin-5B
Q6W4X9	MUC6	Mucin-6
Q9BXB1	LGR4	Leucine-rich repeat-containing G-protein coupled receptor 4
Q8N307	MUC20	Mucin-20
Q9NZQ7	CD274	Programmed cell death 1 ligand 1
Q13207	TBX2	T-box transcription factor TBX2
Q96D96	HVCN1	Voltage-gated hydrogen channel 1
Q07666	KHDRBS1	KH domain-containing, RNA-binding, signal transduction-associated protein 1
O60341	KDM1A	Lysine-specific histone demethylase 1A
Q86VR8	FJX1	Four-jointed box protein 1
Q9Y5J3	HEY1	Hairy/enhancer-of-split related with YRPW motif protein 1
Q14469	HES1	Transcription factor HES-1
Q5NUL3	FFAR4	Free fatty acid receptor 4
O14640	DVL1	Segment polarity protein dishevelled homolog DVL-1
P18859	ATP5J	ATP synthase-coupling factor 6, mitochondrial
O60610	DIAPH1	Protein diaphanous homolog 1
Q14134	TRIM29	Tripartite motif-containing protein 29
P43155	CRAT	Carnitine O-acetyltransferase
P22083	FUT4	Alpha-(1,3)-fucosyltransferase 4
P16870	CPE	Carboxypeptidase E
P08670	VIM	Vimentin
P33552	CKS2	Cyclin-dependent kinases regulatory subunit 2
Q9NV31	IMP3	U3 small nucleolar ribonucleoprotein protein IMP3
P41182	BCL6	B-cell lymphoma 6 protein
Q9NWT6	HIF1AN	Hypoxia-inducible factor 1-alpha inhibitor
P51854	TKTL1	Transketolase-like protein 1
O95365	ZBTB7A	Zinc finger and BTB domain-containing protein 7A
P18146	EGR1	Early growth response protein 1
P05362	ICAM1	Intercellular adhesion molecule 1
Q9BZD4	NUF2	Kinetochore protein Nuf2
P55289	CDH12	Cadherin-12
P32119	PRDX2	Peroxiredoxin-2
P52272	HNRNPM	Heterogeneous nuclear ribonucleoprotein M
P25815	S100P	Protein S100-P
P13385	TDGF1	Teratocarcinoma-derived growth factor 1
P32242	OTX1	Homeobox protein OTX1
Q9NRE1	MMP26	Matrix metalloproteinase-26
P01588	EPO	Erythropoietin
P19235	EPOR	Erythropoietin receptor
F7CLU1	SAA2-SAA4	Serum amyloid A protein
Q9BVC3	DSCC1	Sister chromatid cohesion protein DCC1
P08246	ELANE	Neutrophil elastase
P09919	CSF3	Granulocyte colony-stimulating factor
Q99062	CSF3R	Granulocyte colony-stimulating factor receptor
P29353	SHC1	SHC-transforming protein 1
P56704	WNT3A	Protein Wnt-3a
P41221	WNT5A	Protein Wnt-5a
O43292	GPAA1	Glycosylphosphatidylinositol anchor attachment 1 protein
Q9Y233	PDE10A	cAMP and cAMP-inhibited cGMP 3',5'-cyclic phosphodiesterase 10A
Q9UI32	GLS2	Glutaminase liver isoform, mitochondrial
P17096	HMGA1	High mobility group protein HMG-I/HMG-Y
P06756	ITGAV	Integrin alpha-V
Q16236	NFE2L2	Nuclear factor erythroid 2-related factor 2
Q96IF1	AJUBA	LIM domain-containing protein ajuba
Q9BXU1	STK31	Serine/threonine-protein kinase 31
Q96MM7	HS6ST2	Heparan-sulfate 6-O-sulfotransferase 2
Q92569	PIK3R3	Phosphatidylinositol 3-kinase regulatory subunit gamma
O00622	CYR61	Protein CYR61
Q9NRC8	SIRT7	NAD-dependent protein deacetylase sirtuin-7
P20591	MX1	Interferon-induced GTP-binding protein Mx1
Q6ISB3	GRHL2	Grainyhead-like protein 2 homolog
P02778	CXCL10	C-X-C motif chemokine 10
Q92520	FAM3C	Protein FAM3C
Q8TED9	AFAP1L1	Actin filament-associated protein 1-like 1
P78504	JAG1	Protein jagged-1
Q9UPW6	SATB2	DNA-binding protein SATB2
Q96BS2	TESC	Calcineurin B homologous protein 3
P23560	BDNF	Brain-derived neurotrophic factor
P27487	DPP4	Dipeptidyl peptidase 4
P18847	ATF3	Cyclic AMP-dependent transcription factor ATF-3
P25800	LMO1	Rhombotin-1
O14936	CASK	Peripheral plasma membrane protein CASK
Q9Y4P1	ATG4B	Cysteine protease ATG4B
P28347	TEAD1	Transcriptional enhancer factor TEF-1
Q8IZL8	PELP1	Proline-, glutamic acid- and leucine-rich protein 1
Q969G2	LHX4	LIM/homeobox protein Lhx4
P17010	ZFX	Zinc finger X-chromosomal protein
Q9UPG8	PLAGL2	Zinc finger protein PLAGL2
Q96AE4	FUBP1	Far upstream element-binding protein 1
Q9H7S9	ZNF703	Zinc finger protein 703
P48431	SOX2	Transcription factor SOX-2
P32302	CXCR5	C-X-C chemokine receptor type 5
O43927	CXCL13	C-X-C motif chemokine 13
O15297	PPM1D	Protein phosphatase 1D
Q00604	NDP	Norrin
O75190	DNAJB6	DnaJ homolog subfamily B member 6
P51955	NEK2	Serine/threonine-protein kinase Nek2
P08195	SLC3A2	4F2 cell-surface antigen heavy chain
P05106	ITGB3	Integrin beta-3
Q99958	FOXC2	Forkhead box protein C2
P22736	NR4A1	Nuclear receptor subfamily 4 group A member 1
Q96JG8	MAGED4	Melanoma-associated antigen D4
P62491	RAB11A	Ras-related protein Rab-11A
P78325	ADAM8	Disintegrin and metalloproteinase domain-containing protein 8
P30556	AGTR1	Type-1 angiotensin II receptor
P40261	NNMT	Nicotinamide N-methyltransferase
P06454	PTMA	Prothymosin alpha
P21802	FGFR2	Fibroblast growth factor receptor 2
Q53HL2	CDCA8	Borealin
Q9BX79	STRA6	Stimulated by retinoic acid gene 6 protein homolog
Q92854	SEMA4D	Semaphorin-4D
Q01974	ROR2	Tyrosine-protein kinase transmembrane receptor ROR2
Q9UKU9	ANGPTL2	Angiopoietin-related protein 2
O95760	IL33	Interleukin-33
Q01638	IL1RL1	Interleukin-1 receptor-like 1
Q7L8A9	VASH1	Vasohibin-1
P21810	BGN	Biglycan
P47712	PLA2G4A	Cytosolic phospholipase A2
Q9UQV4	LAMP3	Lysosome-associated membrane glycoprotein 3
Q6ZN17	LIN28B	Protein lin-28 homolog B
P02511	CRYAB	Alpha-crystallin B chain
Q15758	SLC1A5	Neutral amino acid transporter B(0)
P05181	CYP2E1	Cytochrome P450 2E1
P58294	PROK1	Prokineticin-1
P15923	TCF3	Transcription factor E2-alpha
P53801	PTTG1IP	Pituitary tumor-transforming gene 1 protein-interacting protein
P48730	CSNK1D	Casein kinase I isoform delta
P49674	CSNK1E	Casein kinase I isoform epsilon
P60228	EIF3E	Eukaryotic translation initiation factor 3 subunit E
Q01105	SET	Protein SET
Q13586	STIM1	Stromal interaction molecule 1
P56559	ARL4C	ADP-ribosylation factor-like protein 4C
P55075	FGF8	Fibroblast growth factor 8
Q9UHZ2	MALAT1	Metastasis-associated lung adenocarcinoma transcript 1
Q96FW1	OTUB1	Ubiquitin thioesterase OTUB1
Q14332	FZD2	Frizzled-2
O15357	INPPL1	Phosphatidylinositol 3,4,5-trisphosphate 5-phosphatase 2
Q96RT1	ERBB2IP	Protein LAP2
P35659	DEK	Protein DEK
P22466	GAL	Galanin peptides
Q8NFJ5	GPRC5A	Retinoic acid-induced protein 3
P24158	PRTN3	Myeloblastin
P06731	CEACAM5	Carcinoembryonic antigen-related cell adhesion molecule 5
Q9Y6I8	PXMP4	Peroxisomal membrane protein 4
P11169	SLC2A3	Solute carrier family 2, facilitated glucose transporter member 3
Q07075	ENPEP	Glutamyl aminopeptidase
P36269	GGT5	Gamma-glutamyltransferase 5
Q9UBG0	MRC2	C-type mannose receptor 2
P09486	SPARC	SPARC
P12314	FCGR1A	High affinity immunoglobulin gamma Fc receptor I
P04216	THY1	Thy-1 membrane glycoprotein
Q96HV5	TMEM41A	Transmembrane protein 41A
P04920	SLC4A2	Anion exchange protein 2
P30273	FCER1G	High affinity immunoglobulin epsilon receptor subunit gamma
Q9UKX5	ITGA11	Integrin alpha-11
Q10588	BST1	ADP-ribosyl cyclase/cyclic ADP-ribose hydrolase 2
Q14767	LTBP2	Latent-transforming growth factor beta-binding protein 2
Q5BJF2	TMEM97	Transmembrane protein 97
O75954	TSPAN9	Tetraspanin-9
Q99720	SIGMAR1	Sigma non-opioid intracellular receptor 1
Q8WUY1	THEM6	Protein THEM6
Q8NBM4	UBAC2	Ubiquitin-associated domain-containing protein 2
P05546	SERPIND1	Heparin cofactor 2
P40199	CEACAM6	Carcinoembryonic antigen-related cell adhesion molecule 6
Q8TF66	LRRC15	Leucine-rich repeat-containing protein 15
Q9Y625	GPC6	Glypican-6
P21730	C5AR1	C5a anaphylatoxin chemotactic receptor 1
Q96CP7	TLCD1	Calfacilitin
A8K7I4	CLCA1	Calcium-activated chloride channel regulator 1
Q9Y6R7	FCGBP	IgGFc-binding protein
Q6ZMB0	B3GNT6	UDP-GlcNAc:betaGal beta-1,3-N-acetylglucosaminyltransferase 6
P27216	ANXA13	Annexin A13
P24588	AKAP5	A-kinase anchor protein 5
P13727	PRG2	Bone marrow proteoglycan
Q6UXG2	KIAA1324	UPF0577 protein KIAA1324
Q9Y2J2	EPB41L3	Band 4.1-like protein 3

## Sheet: Supplementary Table 2
Supplementary Table 2. Clinical information of Serum specimens
N; non-cancer, C; cancer without metastasis, Cm; cancer with metastasis, C1; stage1 cancer (for validation study), C2; stage2 cancer (for validation study)
F; Female, M; Male, ○; Samples used for shotgun or SRM experiments
Tumor size, (CT); estimated by computerized tomography
Tumor location, T; transverse colon, A; ascending colon, S; sigmoid colon, R; rectum, D; descending colon, RS; rectosigmoid, Ce; cecum, P; anal canal
Tumor depth; according to the TNM staging system of the UICC
Training set
Stage	Sample ID	Age	Gender	Shotgun proteomics	SRM analysis	Tumor size (mm)	Tumor location	Tumor depth
healthy	N_1	67	F	○	○
	N_2	55	M	○	○
	N_3	57	M	○	○
	N_4	70	M	○	○
	N_5	54	M	○	○
	N_6	53	M	○	○
	N_7	51	M	○	○
	N_8	65	M	○	○
	N_9	57	M		○
	N_10	74	M		○
	N_11	63	M		○
	N_12	69	M		○
	N_13	72	M		○
	N_14	66	M		○
	N_15	61	M		○
	N_16	74	F		○
	N_17	71	F		○
	N_18	73	M		○
	N_19	69	M		○
	N_20	68	F		○
	N_21	55	M		○
	N_22	41	F		○
	N_23	37	F		○
	N_24	35	F		○
	N_25	38	F		○
	N_26	36	F		○
Stage2	C_1	67	M	○	○	30*27	S	T3
	C_2	79	M	○	○	28*22	S	T3
	C_3	59	M	○	○	50*45	A	T3
	C_4	74	F	○	○	49*42	D	T3
	C_5	73	M	○	○	25*25	D	T3
	C_6	67	M	○	○	37*31	S	T3
	C_7	83	F	○	○	65*53	A	T3
	C_8	71	F	○	○	70*60	T	T4a
	C_9	69	M		○	45*30	A	T3
	C_10	81	M		○	70*60	Ce	T4a
	C_11	65	F		○	42*45	S	T3
	C_12	59	M		○	55*40	A	T3
	C_13	72	F		○	22*15	S	T4a
	C_14	61	F		○	50*40	S	T3
	C_15	69	M		○	60*45	T	T3
	C_16	64	M		○	60*50	S	T3
	C_17	76	F		○	35*30	A	T3
	C_18	64	M		○	26*19	S	T4a
	C_19	74	F		○	105*60	A	T3
	C_20	79	F		○	25*20	T	T3
	C_21	82	F		○	48*35	Ce	T4a
	C_22	69	M		○	25*23	S	T3
	C_23	81	M		○	50*40	T	T3
	C_24	69	M		○	60*45	T	T4a
	C_25	68	F		○	55*55	S	T3
	C_26	83	F		○	85*65	D	T3
Stage4	Cm_1	50	M	○	○	38*32	S	T3
	Cm_2	43	F	○	○	25*17	S	T3
	Cm_3	85	M	○	○	39*28	Ce	T3
	Cm_4	69	F	○	○	50*30	Ce	T3
	Cm_5	64	F	○	○	40*25	T	T4a
	Cm_6	83	M	○	○	50*40	D	T4a
	Cm_7	71	M	○	○	40 (CT)	T	T4a
	Cm_8	31	M	○	○	40 (CT)	Ce	T4b
	Cm_9	73	F		○	35*25	A	T4b
	Cm_10	66	F		○	54*51	A	T4a
	Cm_11	85	F		○	59*38	D	T4b
	Cm_12	76	M		○	50*38	S	T4b
	Cm_13	62	M		○	40 (CT)	S	T4a
	Cm_14	47	F		○	30 (CT)	Ce	T3
	Cm_15	90	M		○	80*60	T	T4b
	Cm_16	59	F		○	40*40	S	T4a
	Cm_17	75	F		○	65 (CT)	D	T4a
	Cm_18	59	F		○	20 (CT)	S	T3
	Cm_19	78	M		○	40*35	D	T4a
	Cm_20	64	F		○	75*50	A	T3
	Cm_21	78	M		○	30 (CT)	S	T3
	Cm_22	73	M		○	43*30	S	T3
	Cm_23	27	M		○	65*48	S	T4a
	Cm_24	45	F		○	57 (CT)	P	T4b
	Cm_25	79	M		○	64 (CT)	S	T4a
Varidation set
Stage	Sample ID	Age	Gender	Shotgun proteomics	SRM analysis	Tumor size (mm)	Tumor location	Tumor depth
healthy	N_1	55	M		○
	N_2	54	F		○
	N_3	57	F		○
	N_4	59	M		○
	N_5	58	F		○
	N_6	55	M		○
	N_7	50	M		○
	N_8	43	M		○
	N_9	51	M		○
	N_10	53	M		○
	N_11	58	M		○
	N_12	51	M		○
	N_13	47	M		○
	N_14	60	M		○
	N_15	35	M		○
	N_16	62	M		○
	N_17	68	M		○
	N_18	46	M		○
	N_19	54	M		○
	N_20	70	F		○
	N_21	58	F		○
	N_22	50	F		○
	N_23	43	F		○
	N_24	43	F		○
	N_25	63	F		○
	N_26	56	F		○
	N_27	75	F		○
	N_28	56	F		○
Stage1	C1_1	87	M		○	15*10	T	T2
	C1_2	59	F		○	15*15	T	T1
	C1_3	74	M		○	20*15	T	T1
	C1_4	83	M		○	10*10	A	T1
	C1_5	72	F		○	37*30	S	T1
	C1_6	60	M		○	19*9	S	T1
	C1_7	83	F		○	20*17	A	T2
	C1_8	55	M		○	33*26	S	T2
	C1_9	76	M		○	22*15	T	T2
	C1_10	81	F		○	20*18	S	T2
	C1_11	56	F		○	35*28	S	T2
	C1_12	60	M		○	10*10	S	T1
	C1_13	79	F		○	30*30	A	T2
	C1_14	73	F		○	30*20	A	T1
	C1_15	71	M		○	15*14	A	T1
	C1_16	83	F		○	25*18	T	T2
	C1_17	71	M		○	10*8	S	T1
	C1_18	63	M		○	25*23	A	T2
	C1_19	81	M		○	18*14	S	T1
	C1_20	73	F		○	12*8	S	T1
	C1_21	72	M		○	15*13	T	T2
	C1_22	75	F		○	23*14	S	T1
	C1_23	54	F		○	10*5	S	T1
	C1_24	48	M		○	15*15	T	T2
	C1_25	62	F		○	20*15	A	T1
	C1_26	57	M		○	25*20	A	T2
	C1_27	59	F		○	15*15	A	T1
	C1_28	71	F		○	20*14	A	T1
Stage2	C2_1	78	M		○	40*40	T	T3
	C2_2	72	M		○	60*40	A	T3
	C2_3	77	F		○	13*11	S	T3
	C2_4	67	M		○	27*20	R	T3
	C2_5	89	M		○	50*28	T	T3
	C2_6	78	M		○	19*18	S	T3
	C2_7	83	F		○	120*100	S	T4b
	C2_8	85	M		○	60*40	A	T3
	C2_9	80	F		○	40*35	S	T3
	C2_10	74	F		○	30*22	D	T3
	C2_11	69	M		○	80*50	S	T3
	C2_12	65	F		○	20*15	S	T3
	C2_13	81	M		○	35*30	T	T4b
	C2_14	64	M		○	50*40	S	T3
	C2_15	79	F		○	50*35	T	T3
	C2_16	80	M		○	50*50	A	T3
	C2_17	56	M		○	35*30	RS	T4a
	C2_18	66	M		○	30*20	S	T3
	C2_19	83	F		○	55*40	T	T3
	C2_20	83	M		○	70*40	S	T4a
	C2_21	82	M		○	20*17	T	T3
	C2_22	76	F		○	72*64	S	T4a
	C2_23	66	F		○	40*40	S	T3
	C2_24	75	M		○	52*31	S	T4a
	C2_25	73	F		○	66*55	S	T3
	C2_26	71	F		○	30*25	S	T3
	C2_27	77	F		○	35*35	T	T4a
	C2_28	86	F		○	33*25	T	T3

## Sheet: Supplementary Table 3a
Supplementary Table 3a. Identified Proteins by shotgun proteomics in EVs from serum
ID	Gene Name	Protein Name	Peptides	Unique peptides	Sequence coverage [%]	Mol. weight [kDa]	Sequence length	In 723 Candidates
P63104	YWHAZ	14-3-3 protein zeta/delta	14	10	59.6	27.745	245	no
P62258	YWHAE	14-3-3 protein epsilon	9	6	38.8	29.174	255	no
O00560	SDCBP	Syntenin-1	7	7	48.7	32.444	298	yes
P14618	PKM	Pyruvate kinase PKM	20	20	45.6	57.936	531	yes
P00558	PGK1	Phosphoglycerate kinase 1	5	5	20.9	44.614	417	no
Q8WUM4	PDCD6IP	Programmed cell death 6-interacting protein	10	10	15.4	96.022	868	no
P26038	MSN	Moesin	14	14	26.9	67.819	577	no
Q08431	MFGE8	Lactadherin	4	4	14.5	43.122	387	no
P00338	LDHA	L-lactate dehydrogenase A chain	8	7	27.1	36.688	332	no
P11142	HSPA8	Heat shock cognate 71 kDa protein	19	15	36.8	70.897	646	no
P07900	HSP90AA1	Heat shock protein HSP 90-alpha	8	4	11.6	84.659	732	yes
P04406	GAPDH	Glyceraldehyde-3-phosphate dehydrogenase	9	9	35.8	36.053	335	no
P06733	ENO1	Alpha-enolase	15	15	49.5	47.168	434	no
P23528	CFL1	Cofilin-1	13	13	63.9	18.502	166	no
P21926	CD9	CD9 antigen	6	6	23.7	25.416	228	no
P27701	CD82	CD82 antigen	4	4	18.7	29.625	267	yes
P60033	CD81	CD81 antigen	3	3	25	25.809	236	no
P08962	CD63	CD63 antigen	2	2	5	25.636	238	no
P48509	CD151	CD151 antigen	3	3	10.7	28.295	253	no
P20073	ANXA7	Annexin A7	17	17	33.2	52.739	488	no
P08758	ANXA5	Annexin A5	10	10	36.6	35.936	320	yes
P07355	ANXA2	Annexin A2	9	9	33.3	38.604	339	yes
P04083	ANXA1	Annexin A1	9	9	35.8	38.714	346	yes
P04075	ALDOA	Fructose-bisphosphate aldolase A	15	14	58.8	39.42	364	no
P60709	ACTB	Actin, cytoplasmic 1	21	9	69.3	41.736	375	no
Q9Y6W5	WASF2	Wiskott-Aldrich syndrome protein family member 2	2	2	7	54.283	498	yes
Q9Y251	HPSE	Heparanase	6	6	11.8	61.148	543	yes
Q9UQP3	TNN	Tenascin-N	22	22	28.9	144.03	1299	yes
Q9HC84	MUC5B	Mucin-5B	6	6	3.5	596.33	5762	yes
Q6UX06	OLFM4	Olfactomedin-4	15	15	35.1	57.279	510	yes
Q16610	ECM1	Extracellular matrix protein 1	22	22	49.4	60.673	540	yes
Q15758	SLC1A5	Neutral amino acid transporter B(0)	5	5	12.2	56.598	541	yes
Q15389	ANGPT1	Angiopoietin-1	11	11	26.7	57.512	498	yes
Q14520	HABP2	Hyaluronan-binding protein 2	7	7	18.4	62.671	560	yes
Q13418	ILK	Integrin-linked protein kinase	11	11	30.1	51.419	452	yes
Q02817	MUC2	Mucin-2	4	4	1	540.29	5179	yes
P80188	LCN2	Neutrophil gelatinase-associated lipocalin	6	6	42.4	22.588	198	yes
P78527	PRKDC	DNA-dependent protein kinase catalytic subunit	11	11	3.8	469.08	4128	yes
P78371	CCT2	T-complex protein 1 subunit beta	3	3	10.7	57.488	535	yes
P62993	GRB2	Growth factor receptor-bound protein 2	2	2	10.6	25.206	217	yes
P62491	RAB11A	Ras-related protein Rab-11A	8	8	39.4	24.393	216	yes
P61586	RHOA	Transforming protein RhoA	4	4	30.1	21.768	193	yes
P61160	ACTR2	Actin-related protein 2	9	9	28.9	44.76	394	yes
P61158	ACTR3	Actin-related protein 3	12	12	40.7	47.371	418	yes
P60953	CDC42	Cell division control protein 42 homolog	3	3	20.9	21.258	191	yes
P55072	VCP	Transitional endoplasmic reticulum ATPase	21	21	37	89.321	806	yes
P53801	PTTG1IP	Pituitary tumor-transforming gene 1 protein-interacting protein	3	3	17.8	20.324	180	yes
P50995	ANXA11	Annexin A11	19	19	36.6	54.389	505	yes
P35613	BSG	Basigin	2	2	4.9	42.2	385	yes
P32119	PRDX2	Peroxiredoxin-2	8	7	48.5	21.892	198	yes
P31947	SFN	14-3-3 protein sigma	5	2	23	27.774	248	yes
P28906	CD34	Hematopoietic progenitor cell antigen CD34	3	3	9.6	40.716	385	yes
P28066	PSMA5	Proteasome subunit alpha type-5	9	9	44.4	26.411	241	yes
P27487	DPP4	Dipeptidyl peptidase 4	23	23	31.2	88.278	766	yes
P25789	PSMA4	Proteasome subunit alpha type-4	5	5	16.9	29.483	261	yes
P19971	TYMP	Thymidine phosphorylase	2	2	7.1	49.955	482	yes
P17301	ITGA2	Integrin alpha-2	14	14	15.7	129.29	1181	yes
P14780	MMP9	Matrix metalloproteinase-9	20	20	37.6	78.457	707	yes
P12956	XRCC6	X-ray repair cross-complementing protein 6	3	3	7.4	69.842	609	yes
P12931	SRC	Proto-oncogene tyrosine-protein kinase Src	8	8	17.4	59.834	536	yes
P12830	CDH1	Cadherin-1	2	2	2.2	97.455	882	yes
P12429	ANXA3	Annexin A3	16	16	54.5	36.375	323	yes
P11166	SLC2A1	Solute carrier family 2, facilitated glucose transporter member 1	7	7	13.2	54.083	492	yes
P11021	HSPA5	78 kDa glucose-regulated protein	11	10	21.7	72.332	654	yes
P10909	CLU	Clusterin	21	21	42.5	52.494	449	yes
P10599	TXN	Thioredoxin	3	3	31.4	11.737	105	yes
P0DJI9	SAA2	Serum amyloid A-2 protein	11	4	60.7	13.527	122	yes
P09525	ANXA4	Annexin A4	9	9	32.3	35.882	319	yes
P09211	GSTP1	Glutathione S-transferase P	2	2	17.1	23.356	210	yes
P08670	VIM	Vimentin	11	9	26.8	53.651	466	yes
P08473	MME	Neprilysin	33	33	46.9	85.513	750	yes
P08246	ELANE	Neutrophil elastase	2	2	13.9	28.518	267	yes
P08195	SLC3A2	4F2 cell-surface antigen heavy chain	2	2	4.1	67.993	630	yes
P07948	LYN	Tyrosine-protein kinase Lyn	5	5	13.9	58.573	512	yes
P07339	CTSD	Cathepsin D	2	2	5.1	44.552	412	yes
P06702	S100A9	Protein S100-A9	8	8	81.6	13.242	114	yes
P05556	ITGB1	Integrin beta-1	14	14	21.2	88.414	798	yes
P05109	S100A8	Protein S100-A8	6	6	48.4	10.834	93	yes
P04792	HSPB1	Heat shock protein beta-1	2	2	12.7	22.782	205	yes
P02786	TFRC	Transferrin receptor protein 1	33	33	50.7	84.87	760	yes
P02763	ORM1	Alpha-1-acid glycoprotein 1	9	6	44.8	23.511	201	yes
P02748	C9	Complement component C9	23	23	46.3	63.173	559	yes
P01137	TGFB1	Transforming growth factor beta-1	3	3	10	44.341	390	yes
P01033	TIMP1	Metalloproteinase inhibitor 1	7	7	45.4	23.171	207	yes
P01024	C3	Complement C3	123	123	79.2	187.15	1663	yes
O60610	DIAPH1	Protein diaphanous homolog 1	2	2	2.3	141.35	1272	yes
O43707	ACTN4	Alpha-actinin-4	20	5	26.2	104.85	911	yes
O14818	PSMA7	Proteasome subunit alpha type-7	7	7	37.1	27.887	248	yes
O00592	PODXL	Podocalyxin	2	2	3.8	58.635	558	yes
A0M8Q6	IGLC7	Ig lambda-7 chain C region	7	3	81.1	11.303	106	no
A1L4H1	SSC5D	Soluble scavenger receptor cysteine-rich domain-containing protein SSC5D	7	7	9.1	165.74	1573	no
A6NJ16	IGHV4OR15-8	Putative V-set and immunoglobulin domain-containing-like protein IGHV4OR15-8	4	4	35	13.584	123	no
B9A064	IGLL5	Immunoglobulin lambda-like polypeptide 5	10	3	51.4	23.063	214	no
O00151	PDLIM1	PDZ and LIM domain protein 1	7	7	31.6	36.071	329	no
O00161	SNAP23	Synaptosomal-associated protein 23	4	4	25.6	23.354	211	no
O00187	MASP2	Mannan-binding lectin serine protease 2	17	17	34.5	75.702	686	no
O00194	RAB27B	Ras-related protein Rab-27B	6	6	29.8	24.608	218	no
O00299	CLIC1	Chloride intracellular channel protein 1	6	6	34.4	26.922	241	no
O00391	QSOX1	Sulfhydryl oxidase 1	9	9	17	82.577	747	no
O00410	IPO5	Importin-5	6	6	9.7	123.63	1097	no
O00429	DNM1L	Dynamin-1-like protein	3	3	6.5	81.876	736	no
O00501	CLDN5	Claudin-5	2	2	12.8	23.147	218	no
O00507	USP9Y	Probable ubiquitin carboxyl-terminal hydrolase FAF-Y	2	2	1.2	291.07	2555	no
O00602	FCN1	Ficolin-1	12	11	53.4	35.078	326	no
O14638	ENPP3	Ectonucleotide pyrophosphatase/phosphodiesterase family member 3	2	2	3.5	100.12	875	no
O14672	ADAM10	Disintegrin and metalloproteinase domain-containing protein 10	17	17	35.2	84.141	748	no
O14791	APOL1	Apolipoprotein L1	26	26	60.6	43.974	398	no
O15117	FYB	FYN-binding protein	3	3	5.2	85.386	783	no
O15127	SCAMP2	Secretory carrier-associated membrane protein 2	2	2	9.7	36.648	329	no
O15143	ARPC1B	Actin-related protein 2/3 complex subunit 1B	10	10	37.6	40.949	372	no
O15144	ARPC2	Actin-related protein 2/3 complex subunit 2	12	12	55.3	34.333	300	no
O15145	ARPC3	Actin-related protein 2/3 complex subunit 3	3	3	19.7	20.546	178	no
O15400	STX7	Syntaxin-7	5	5	22.6	29.815	261	no
O15484	CAPN5	Calpain-5	2	2	5	73.168	640	no
O15511	ARPC5	Actin-related protein 2/3 complex subunit 5	2	2	12.6	16.32	151	no
O43451	MGAM	Maltase-glucoamylase, intestinal	2	2	1.1	209.85	1857	no
O43866	CD5L	CD5 antigen-like	20	20	60.5	38.087	347	no
O43895	XPNPEP2	Xaa-Pro aminopeptidase 2	9	9	19	75.624	674	no
O60229	KALRN	Kalirin	2	2	1.3	340.17	2985	no
O75083	WDR1	WD repeat-containing protein 1	26	26	59.4	66.193	606	no
O75131	CPNE3	Copine-3	5	4	12.8	60.13	537	no
O75223	GGCT	Gamma-glutamylcyclotransferase	2	2	12.2	21.007	188	no
O75340	PDCD6	Programmed cell death protein 6	5	5	46.1	21.868	191	no
O75367	H2AFY	Core histone macro-H2A.1	2	2	9.9	39.617	372	no
O75531	BANF1	Barrier-to-autointegration factor	3	3	48.3	10.058	89	no
O75558	STX11	Syntaxin-11	5	5	23	33.195	287	no
O75563	SKAP2	Src kinase-associated phosphoprotein 2	3	3	9.5	41.216	359	no
O75594	PGLYRP1	Peptidoglycan recognition protein 1	2	2	19.9	21.731	196	no
O75636	FCN3	Ficolin-3	14	14	68.2	32.903	299	no
O75882	ATRN	Attractin	3	3	2.4	158.54	1429	no
O75954	TSPAN9	Tetraspanin-9	2	2	15.5	26.779	239	yes
O75955	FLOT1	Flotillin-1	2	2	7.3	47.355	427	no
O94913	PCF11	Pre-mRNA cleavage complex 2 protein Pcf11	2	2	1.7	173.05	1555	no
O95197	RTN3	Reticulon-3	2	2	1.8	112.61	1032	no
O95342	ABCB11	Bile salt export pump	4	4	3.8	146.41	1321	no
O95445	APOM	Apolipoprotein M	9	9	50	21.253	188	no
O95497	VNN1	Pantetheinase	7	7	19.7	57.011	513	no
O95498	VNN2	Vascular non-inflammatory molecule 2	2	2	10.2	58.502	520	no
O95810	SDPR	Serum deprivation-response protein	7	7	18.1	47.173	425	no
O95866	G6B	Protein G6b	4	4	19.9	26.163	241	no
P00325	ADH1B	Alcohol dehydrogenase 1B	4	4	12.5	39.854	375	no
P00387	CYB5R3	NADH-cytochrome b5 reductase 3	2	2	8.3	34.234	301	no
P00450	CP	Ceruloplasmin	55	55	54.9	122.2	1065	no
P00488	F13A1	Coagulation factor XIII A chain	28	27	47.7	83.266	732	no
P00491	PNP	Purine nucleoside phosphorylase	5	5	25.3	32.118	289	no
P00734	F2	Prothrombin	26	26	43.9	70.036	622	no
P00736	C1R	Complement C1r subcomponent	38	38	64	80.118	705	no
P00738	HP	Haptoglobin	35	16	73.9	45.205	406	no
P00739	HPR	Haptoglobin-related protein	31	12	79.6	39.029	348	no
P00740	F9	Coagulation factor IX	18	18	53.4	51.778	461	no
P00742	F10	Coagulation factor X	6	6	15.2	54.731	488	no
P00747	PLG	Plasminogen	30	28	50.9	90.568	810	no
P00748	F12	Coagulation factor XII	6	6	16.9	67.791	615	no
P00751	CFB	Complement factor B	24	24	32.5	85.532	764	no
P00915	CA1	Carbonic anhydrase 1	11	11	65.1	28.87	261	no
P00918	CA2	Carbonic anhydrase 2	6	6	29.2	29.246	260	no
P01008	SERPINC1	Antithrombin-III	21	21	43.5	52.602	464	no
P01009	SERPINA1	Alpha-1-antitrypsin	27	27	67.2	46.736	418	no
P01011	SERPINA3	Alpha-1-antichymotrypsin	9	9	24.8	47.65	423	no
P01019	AGT	Angiotensinogen	10	10	24.7	53.154	485	no
P01023	A2M	Alpha-2-macroglobulin	112	94	74.5	163.29	1474	no
P01031	C5	Complement C5	69	69	51.6	188.3	1676	no
P01040	CSTA	Cystatin-A	3	3	46.9	11.006	98	no
P01042	KNG1	Kininogen-1	28	28	41.8	71.957	644	no
P01591	IGJ	Immunoglobulin J chain	9	9	71.1	18.098	159	no
P01594		Ig kappa chain V-I region AU	3	2	53.7	11.939	108	no
P01596		Ig kappa chain V-I region CAR	4	3	43.9	11.346	107	no
P01597		Ig kappa chain V-I region DEE	2	2	10.2	11.418	108	no
P01598		Ig kappa chain V-I region EU	3	2	43.5	11.788	108	no
P01602	IGKV1-5	Ig kappa chain V-I region HK102 (Fragment)	3	3	29.1	12.768	117	no
P01603		Ig kappa chain V-I region Ka	3	2	40.7	11.285	108	no
P01604		Ig kappa chain V-I region Kue	3	3	24.1	12.126	108	no
P01610		Ig kappa chain V-I region WEA	3	2	31.5	11.84	108	no
P01611		Ig kappa chain V-I region Wes	2	2	31.5	11.608	108	no
P01612		Ig kappa chain V-I region Mev	2	2	31.2	11.87	109	no
P01613		Ig kappa chain V-I region Ni	2	2	30.4	11.745	112	no
P01617		Ig kappa chain V-II region TEW	4	1	41.6	12.059	113	no
P01619		Ig kappa chain V-III region B6	3	2	41.7	11.12	108	no
P01620		Ig kappa chain V-III region SIE	6	2	66.1	11.775	109	no
P01621		Ig kappa chain V-III region NG9 (Fragment)	5	2	54	10.729	100	no
P01622		Ig kappa chain V-III region Ti	7	4	89.9	11.788	109	no
P01624		Ig kappa chain V-III region POM	4	2	51.4	11.922	109	no
P01625		Ig kappa chain V-IV region Len	7	2	53.5	12.64	114	no
P01699		Ig lambda chain V-I region VOR	2	2	14.4	11.514	111	no
P01701		Ig lambda chain V-I region NEW	6	4	52.3	11.453	111	no
P01702		Ig lambda chain V-I region NIG-64	5	3	14.4	11.453	111	no
P01703		Ig lambda chain V-I region NEWM	2	2	36.9	10.904	103	no
P01708		Ig lambda chain V-II region BUR	4	3	24.8	11.506	109	no
P01714		Ig lambda chain V-III region SH	7	6	81.5	11.392	108	no
P01717		Ig lambda chain V-IV region Hil	2	2	24.3	11.517	107	no
P01719		Ig lambda chain V-V region DEL	2	2	22.2	11.342	108	no
P01721		Ig lambda chain V-VI region AR	4	2	51.8	11.918	112	no
P01743		Ig heavy chain V-I region HG3	3	2	28.2	12.946	117	no
P01763		Ig heavy chain V-III region WEA	3	2	36	12.141	114	no
P01764		Ig heavy chain V-III region VH26	4	3	53.8	12.582	117	no
P01766		Ig heavy chain V-III region BRO	4	1	51.7	13.227	120	no
P01773		Ig heavy chain V-III region BUR	2	2	25.2	12.265	119	no
P01776		Ig heavy chain V-III region WAS	3	2	40.2	12.847	117	no
P01781		Ig heavy chain V-III region GAL	4	4	40.5	11.771	116	no
P01817		Ig heavy chain V-II region MCE	2	2	24.8	13.673	125	no
P01824		Ig heavy chain V-II region WAH	3	3	22.5	14.117	129	no
P01833	PIGR	Polymeric immunoglobulin receptor	28	28	50.4	83.283	764	no
P01834	IGKC	Ig kappa chain C region	13	13	97.2	11.609	106	no
P01857	IGHG1	Ig gamma-1 chain C region	20	10	66.7	36.105	330	no
P01859	IGHG2	Ig gamma-2 chain C region	16	8	65.3	35.9	326	no
P01860	IGHG3	Ig gamma-3 chain C region	18	8	55.4	41.287	377	no
P01861	IGHG4	Ig gamma-4 chain C region	12	6	56.9	35.94	327	no
P01871	IGHM	Ig mu chain C region	38	16	71.2	49.306	452	no
P01876	IGHA1	Ig alpha-1 chain C region	20	7	70.8	37.654	353	no
P01877	IGHA2	Ig alpha-2 chain C region	17	4	71.8	36.526	340	no
P01880	IGHD	Ig delta chain C region	7	7	31.5	42.253	384	no
P02042	HBD	Hemoglobin subunit delta	14	7	92.5	16.055	147	no
P02549	SPTA1	Spectrin alpha chain, erythrocytic 1	2	2	1.2	280.01	2419	no
P02647	APOA1	Apolipoprotein A-I	33	33	77.9	30.777	267	no
P02649	APOE	Apolipoprotein E	27	27	75.7	36.154	317	no
P02652	APOA2	Apolipoprotein A-II	7	7	64	11.175	100	no
P02654	APOC1	Apolipoprotein C-I	5	5	34.9	9.3318	83	no
P02655	APOC2	Apolipoprotein C-II	6	6	59.4	11.284	101	no
P02656	APOC3	Apolipoprotein C-III	9	9	58.6	10.852	99	no
P02671	FGA	Fibrinogen alpha chain	35	35	51.7	94.972	866	no
P02675	FGB	Fibrinogen beta chain	32	27	70.7	55.928	491	no
P02679	FGG	Fibrinogen gamma chain	30	30	71.3	51.511	453	no
P02724	GYPA	Glycophorin-A	2	2	20.7	16.331	150	no
P02730	SLC4A1	Band 3 anion transport protein	27	27	41.2	101.79	911	no
P02741	CRP	C-reactive protein	6	6	24.6	25.038	224	no
P02743	APCS	Serum amyloid P-component	9	9	39.9	25.387	223	no
P02745	C1QA	Complement C1q subcomponent subunit A	11	11	41.2	26.016	245	no
P02746	C1QB	Complement C1q subcomponent subunit B	9	9	44.7	26.721	253	no
P02747	C1QC	Complement C1q subcomponent subunit C	7	7	27.8	25.773	245	no
P02749	APOH	Beta-2-glycoprotein 1	8	8	33.9	38.298	345	no
P02750	LRG1	Leucine-rich alpha-2-glycoprotein	3	3	14.1	38.177	347	no
P02751	FN1	Fibronectin	111	111	61	262.62	2386	no
P02760	AMBP	Protein AMBP	11	11	42.6	38.999	352	no
P02765	AHSG	Alpha-2-HS-glycoprotein	9	9	44.7	39.324	367	no
P02766	TTR	Transthyretin	10	10	69.4	15.887	147	no
P02774	GC	Vitamin D-binding protein	15	15	45.1	52.963	474	no
P02775	PPBP	Platelet basic protein	6	6	38.3	13.894	128	no
P02776	PF4	Platelet factor 4	6	3	44.6	10.845	101	no
P02787	TF	Serotransferrin	51	49	70.8	77.063	698	no
P02788	LTF	Lactotransferrin	45	42	72.4	78.181	710	no
P02790	HPX	Hemopexin	16	16	52.2	51.676	462	no
P02792	FTL	Ferritin light chain	8	8	49.1	20.019	175	no
P02794	FTH1	Ferritin heavy chain	3	3	15.3	21.225	183	no
P03951	F11	Coagulation factor XI	31	30	65.3	70.108	625	no
P03952	KLKB1	Plasma kallikrein	32	31	57.5	71.369	638	no
P04003	C4BPA	C4b-binding protein alpha chain	40	40	75	67.033	597	no
P04004	VTN	Vitronectin	17	17	46.7	54.305	478	no
P04040	CAT	Catalase	17	17	40.2	59.755	527	no
P04114	APOB	Apolipoprotein B-100	286	283	67.3	515.6	4563	no
P04196	HRG	Histidine-rich glycoprotein	20	20	42.1	59.578	525	no
P04206		Ig kappa chain V-III region GOL	7	3	83.5	11.83	109	no
P04207		Ig kappa chain V-III region CLL	4	2	36.4	14.275	129	no
P04208		Ig lambda chain V-I region WAH	3	1	22	11.725	109	no
P04209		Ig lambda chain V-II region NIG-84	2	2	14.3	11.581	112	no
P04211		Ig lambda chain V region 4A	3	3	21.4	12.38	117	no
P04217	A1BG	Alpha-1B-glycoprotein	15	15	48.7	54.253	495	no
P04220		Ig mu heavy chain disease protein	26	4	69.6	43.057	391	no
P04275	VWF	von Willebrand factor	111	111	47.4	309.26	2813	no
P04278	SHBG	Sex hormone-binding globulin	3	3	12.2	43.779	402	no
P04431		Ig kappa chain V-I region Walker	3	3	26.4	14.069	129	no
P04433		Ig kappa chain V-III region VG (Fragment)	5	4	58.3	12.575	115	no
P04438		Ig heavy chain V-II region SESS	3	1	15.6	16.323	147	no
P04839	CYBB	Cytochrome b-245 heavy chain	4	4	7.7	65.335	570	no
P04899	GNAI2	Guanine nucleotide-binding protein G(i) subunit alpha-2	14	14	52.7	40.45	355	no
P05023	ATP1A1	Sodium/potassium-transporting ATPase subunit alpha-1	4	4	6.3	112.89	1023	no
P05089	ARG1	Arginase-1	6	6	33.9	34.735	322	no
P05090	APOD	Apolipoprotein D	8	8	34.9	21.275	189	no
P05106	ITGB3	Integrin beta-3	33	33	45.4	87.057	788	yes
P05107	ITGB2	Integrin beta-2	11	11	17.6	84.781	769	no
P05155	SERPING1	Plasma protease C1 inhibitor	15	15	34.2	55.154	500	no
P05156	CFI	Complement factor I	13	13	29.5	65.75	583	no
P05160	F13B	Coagulation factor XIII B chain	3	3	5.4	75.51	661	no
P05164	MPO	Myeloperoxidase	33	28	47.7	83.868	745	no
P05186	ALPL	Alkaline phosphatase, tissue-nonspecific isozyme	6	6	12.4	57.304	524	no
P05534	HLA-A	HLA class I histocompatibility antigen, A-24 alpha chain	10	2	33.4	40.688	365	no
P05546	SERPIND1	Heparin cofactor 2	14	14	30.1	57.07	499	yes
P06276	BCHE	Cholinesterase	10	10	22.4	68.417	602	no
P06310		Ig kappa chain V-II region RPMI 6410	5	2	36.8	14.707	133	no
P06311		Ig kappa chain V-III region IARC/BL41	2	2	24.2	14.07	128	no
P06331		Ig heavy chain V-II region ARH-77	2	1	17.1	16.228	146	no
P06576	ATP5B	ATP synthase subunit beta, mitochondrial	4	4	10.2	56.559	529	no
P06681	C2	Complement C2	2	2	3.5	83.267	752	no
P06703	S100A6	Protein S100-A6	2	2	27.8	10.18	90	no
P06727	APOA4	Apolipoprotein A-IV	32	30	67.7	45.398	396	no
P06737	PYGL	Glycogen phosphorylase, liver form	2	2	3.7	97.147	847	no
P06858	LPL	Lipoprotein lipase	3	3	10.3	53.162	475	no
P06888		Ig lambda chain V-I region EPS	4	2	33.9	11.414	109	no
P07195	LDHB	L-lactate dehydrogenase B chain	11	10	34.7	36.638	334	no
P07225	PROS1	Vitamin K-dependent protein S	28	28	46.3	75.122	676	no
P07237	P4HB	Protein disulfide-isomerase	7	7	17.9	57.116	508	no
P07357	C8A	Complement component C8 alpha chain	17	17	39.6	65.163	584	no
P07358	C8B	Complement component C8 beta chain	25	25	55.3	67.046	591	no
P07359	GP1BA	Platelet glycoprotein Ib alpha chain	7	7	10.1	71.539	652	no
P07360	C8G	Complement component C8 gamma chain	11	11	69.3	22.277	202	no
P07384	CAPN1	Calpain-1 catalytic subunit	4	4	9.1	81.889	714	no
P07437	TUBB	Tubulin beta chain	17	4	56.5	49.67	444	no
P07737	PFN1	Profilin-1	6	6	43.6	15.054	140	no
P08107	HSPA1A	Heat shock 70 kDa protein 1A/1B	8	3	18.3	70.051	641	no
P08133	ANXA6	Annexin A6	5	5	9.2	75.872	673	no
P08311	CTSG	Cathepsin G	12	12	51.4	28.837	255	no
P08514	ITGA2B	Integrin alpha-IIb	37	37	45.2	113.38	1039	no
P08519	LPA	Apolipoprotein(a)	51	49	59.6	501.31	4548	no
P08567	PLEK	Pleckstrin	11	11	39.4	40.124	350	no
P08571	CD14	Monocyte differentiation antigen CD14	11	11	38.7	40.076	375	no
P08575	PTPRC	Receptor-type tyrosine-protein phosphatase C	5	5	4	147.25	1304	no
P08603	CFH	Complement factor H	47	41	49.3	139.09	1231	no
P08697	SERPINF2	Alpha-2-antiplasmin	21	21	45	54.565	491	no
P08709	F7	Coagulation factor VII	5	5	19.3	51.593	466	no
P09172	DBH	Dopamine beta-hydroxylase	11	11	27.1	69.064	617	no
P09871	C1S	Complement C1s subcomponent	33	32	63.5	76.684	688	no
P0C0L4	C4A	Complement C4-A	97	5	66.5	192.78	1744	no
P0C0L5	C4B	Complement C4-B	96	5	66.5	192.75	1744	no
P0C7U2	ASAH2C	Putative neutral ceramidase C	2	2	5.6	68.748	622	no
P0CG05	IGLC2	Ig lambda-2 chain C regions	12	3	96.2	11.293	106	no
P0DJI8	SAA1	Serum amyloid A-1 protein	12	5	66.4	13.532	122	no
P10316	HLA-A	HLA class I histocompatibility antigen, A-69 alpha chain	11	1	37.3	40.976	365	no
P10619	CTSA	Lysosomal protective protein	3	3	7.3	54.465	480	no
P10643	C7	Complement component C7	29	29	48	93.517	843	no
P10644	PRKAR1A	cAMP-dependent protein kinase type I-alpha regulatory subunit	4	4	12.9	42.981	381	no
P10720	PF4V1	Platelet factor 4 variant	5	2	55.8	11.553	104	no
P11169	SLC2A3	Solute carrier family 2, facilitated glucose transporter member 3	5	5	11.3	53.924	496	yes
P11171	EPB41	Protein 4.1	3	3	3.1	97.016	864	no
P11215	ITGAM	Integrin alpha-M	14	14	16.6	127.18	1152	no
P11226	MBL2	Mannose-binding protein C	10	10	50.4	26.143	248	no
P11277	SPTB	Spectrin beta chain, erythrocytic	3	3	1.7	246.47	2137	no
P11279	LAMP1	Lysosome-associated membrane glycoprotein 1	5	5	12	44.882	417	no
P11413	G6PD	Glucose-6-phosphate 1-dehydrogenase	2	2	5	59.256	515	no
P11597	CETP	Cholesteryl ester transfer protein	19	19	57	54.756	493	no
P11678	EPX	Eosinophil peroxidase	23	18	32	81.04	715	no
P12109	COL6A1	Collagen alpha-1(VI) chain	12	12	20.8	108.53	1028	no
P12110	COL6A2	Collagen alpha-2(VI) chain	3	3	3.5	108.58	1019	no
P12111	COL6A3	Collagen alpha-3(VI) chain	30	30	14.3	343.67	3177	no
P12259	F5	Coagulation factor V	38	28	18.8	251.7	2224	no
P12273	PIP	Prolactin-inducible protein	6	6	56.8	16.572	146	no
P12318	FCGR2A	Low affinity immunoglobulin gamma Fc region receptor II-a	2	2	11	35	317	no
P12532	CKMT1A	Creatine kinase U-type, mitochondrial	3	3	10.6	47.036	417	no
P12814	ACTN1	Alpha-actinin-1	43	29	53.5	103.06	892	no
P13224	GP1BB	Platelet glycoprotein Ib beta chain	5	5	23.8	21.717	206	no
P13473	LAMP2	Lysosome-associated membrane glycoprotein 2	3	3	6.6	44.96	410	no
P13489	RNH1	Ribonuclease inhibitor	2	2	6.3	49.973	461	no
P13598	ICAM2	Intercellular adhesion molecule 2	2	2	9.5	30.654	275	no
P13671	C6	Complement component C6	29	29	37.9	104.79	934	no
P13716	ALAD	Delta-aminolevulinic acid dehydratase	2	2	8.8	36.294	330	no
P13727	PRG2	Bone marrow proteoglycan	3	3	15.8	25.205	222	yes
P13807	GYS1	Glycogen [starch] synthase, muscle	3	3	5.8	83.785	737	no
P13987	CD59	CD59 glycoprotein	3	3	18.8	14.177	128	no
P14625	HSP90B1	Endoplasmin	4	3	5.5	92.468	803	no
P14770	GP9	Platelet glycoprotein IX	4	4	25.4	19.046	177	no
P14923	JUP	Junction plakoglobin	25	25	45.9	81.744	745	no
P15144	ANPEP	Aminopeptidase N	45	45	48.8	109.54	967	no
P15153	RAC2	Ras-related C3 botulinum toxin substrate 2	5	2	21.4	21.429	192	no
P15291	B4GALT1	Beta-1,4-galactosyltransferase 1	6	6	24.9	43.92	398	no
P15814	IGLL1	Immunoglobulin lambda-like polypeptide 1	2	2	16	22.963	213	no
P15924	DSP	Desmoplakin	52	52	22.7	331.77	2871	no
P16050	ALOX15	Arachidonate 15-lipoxygenase	3	3	6.9	74.804	662	no
P16109	SELP	P-selectin	6	6	8.6	90.833	830	no
P16157	ANK1	Ankyrin-1	14	14	12.4	206.26	1881	no
P16278	GLB1	Beta-galactosidase	2	2	4.4	76.074	677	no
P16284	PECAM1	Platelet endothelial cell adhesion molecule	15	15	28	82.535	738	no
P16403	HIST1H1C	Histone H1.2	4	4	19.2	21.364	213	no
P16452	EPB42	Erythrocyte membrane protein band 4.2	12	11	23.3	77.008	691	no
P16671	CD36	Platelet glycoprotein 4	12	12	27.5	53.053	472	no
P17213	BPI	Bactericidal permeability-increasing protein	5	5	13.3	53.899	487	no
P17927	CR1	Complement receptor type 1	4	4	4.1	223.66	2039	no
P18054	ALOX12	Arachidonate 12-lipoxygenase, 12S-type	2	2	5.3	75.693	663	no
P18085	ARF4	ADP-ribosylation factor 4	6	2	40	20.511	180	no
P18135		Ig kappa chain V-III region HAH	7	1	62	14.073	129	no
P18206	VCL	Vinculin	40	40	39.7	123.8	1134	no
P18428	LBP	Lipopolysaccharide-binding protein	22	22	47.2	53.383	481	no
P18433	PTPRA	Receptor-type tyrosine-protein phosphatase alpha	2	2	3.5	90.599	802	no
P19086	GNAZ	Guanine nucleotide-binding protein G(z) subunit alpha	3	3	13.5	40.923	355	no
P19105	MYL12A	Myosin regulatory light chain 12A	5	2	35.1	19.794	171	no
P19397	CD53	Leukocyte surface antigen CD53	2	2	7.3	24.341	219	no
P19440	GGT1	Gamma-glutamyltranspeptidase 1	10	10	20.2	61.409	569	no
P19652	ORM2	Alpha-1-acid glycoprotein 2	9	6	43.8	23.602	201	no
P19823	ITIH2	Inter-alpha-trypsin inhibitor heavy chain H2	30	30	38.6	106.46	946	no
P19827	ITIH1	Inter-alpha-trypsin inhibitor heavy chain H1	23	23	37.5	101.39	911	no
P20160	AZU1	Azurocidin	7	7	40.6	26.885	251	no
P20292	ALOX5AP	Arachidonate 5-lipoxygenase-activating protein	2	2	12.4	18.157	161	no
P20618	PSMB1	Proteasome subunit beta type-1	6	6	32	26.489	241	no
P20742	PZP	Pregnancy zone protein	46	35	43.1	163.86	1482	no
P20851	C4BPB	C4b-binding protein beta chain	10	10	51.2	28.357	252	no
P21333	FLNA	Filamin-A	125	115	65.4	280.74	2647	no
P21589	NT5E	5'-nucleotidase	19	19	44.1	63.367	574	no
P21796	VDAC1	Voltage-dependent anion-selective channel protein 1	2	2	8.1	30.772	283	no
P22234	PAICS	Multifunctional protein ADE2	3	3	9.4	47.079	425	no
P22314	UBA1	Ubiquitin-like modifier-activating enzyme 1	2	2	3.4	117.85	1058	no
P22352	GPX3	Glutathione peroxidase 3	4	4	19.5	25.552	226	no
P22694	PRKACB	cAMP-dependent protein kinase catalytic subunit beta	2	2	10.3	40.622	351	no
P22735	TGM1	Protein-glutamine gamma-glutamyltransferase K	4	4	6.5	89.786	817	no
P22792	CPN2	Carboxypeptidase N subunit 2	10	10	24	60.556	545	no
P22894	MMP8	Neutrophil collagenase	3	3	10.5	53.411	467	no
P23083		Ig heavy chain V-I region V35	6	5	60.7	13.009	117	no
P23142	FBLN1	Fibulin-1	12	12	27.5	77.213	703	no
P23229	ITGA6	Integrin alpha-6	31	31	37.9	126.6	1130	no
P23284	PPIB	Peptidyl-prolyl cis-trans isomerase B	2	2	11.1	23.742	216	no
P23467	PTPRB	Receptor-type tyrosine-protein phosphatase beta	3	3	1.4	224.3	1997	no
P24158	PRTN3	Myeloblastin	2	2	14.1	27.807	256	yes
P24821	TNC	Tenascin	45	45	32.6	240.85	2201	no
P25311	AZGP1	Zinc-alpha-2-glycoprotein	8	8	37.9	34.258	298	no
P25786	PSMA1	Proteasome subunit alpha type-1	8	8	40.3	29.555	263	no
P25787	PSMA2	Proteasome subunit alpha type-2	4	4	32.1	25.898	234	no
P25788	PSMA3	Proteasome subunit alpha type-3	6	6	22.4	28.433	255	no
P26022	PTX3	Pentraxin-related protein PTX3	12	12	39.9	41.975	381	no
P26641	EEF1G	Elongation factor 1-gamma	2	2	5.3	50.118	437	no
P26927	MST1	Hepatocyte growth factor-like protein	2	2	2.8	80.319	711	no
P27105	STOM	Erythrocyte band 7 integral membrane protein	15	15	61.8	31.73	288	no
P27169	PON1	Serum paraoxonase/arylesterase 1	13	13	59.7	39.731	355	no
P27348	YWHAQ	14-3-3 protein theta	8	4	37.1	27.764	245	no
P27797	CALR	Calreticulin	7	7	25.2	48.141	417	no
P27824	CANX	Calnexin	3	3	6.2	67.567	592	no
P27918	CFP	Properdin	11	11	32.2	51.276	469	no
P28062	PSMB8	Proteasome subunit beta type-8	5	5	21.4	30.354	276	no
P28065	PSMB9	Proteasome subunit beta type-9	3	3	18.3	23.264	219	no
P28072	PSMB6	Proteasome subunit beta type-6	4	4	29.3	25.357	239	no
P28074	PSMB5	Proteasome subunit beta type-5	4	4	19.4	28.48	263	no
P28676	GCA	Grancalcin	5	5	27.6	24.01	217	no
P29144	TPP2	Tripeptidyl-peptidase 2	4	4	5.6	138.35	1249	no
P29350	PTPN6	Tyrosine-protein phosphatase non-receptor type 6	5	5	15.3	67.56	595	no
P29401	TKT	Transketolase	3	3	9.1	67.877	623	no
P29508	SERPINB3	Serpin B3	4	1	13.1	44.564	390	no
P29622	SERPINA4	Kallistatin	6	6	18.3	48.541	427	no
P29692	EEF1D	Elongation factor 1-delta	3	3	16	31.121	281	no
P29972	AQP1	Aquaporin-1	2	2	10	28.526	269	no
P30041	PRDX6	Peroxiredoxin-6	9	9	49.6	25.035	224	no
P30043	BLVRB	Flavin reductase (NADPH)	3	3	20.4	22.119	206	no
P30101	PDIA3	Protein disulfide-isomerase A3	12	12	30.3	56.782	505	no
P30153	PPP2R1A	Serine/threonine-protein phosphatase 2A 65 kDa regulatory subunit A alpha isoform	2	2	5.8	65.308	589	no
P30273	FCER1G	High affinity immunoglobulin epsilon receptor subunit gamma	2	2	22.1	9.6674	86	yes
P30408	TM4SF1	Transmembrane 4 L6 family member 1	2	2	18.3	21.632	202	no
P30453	HLA-A	HLA class I histocompatibility antigen, A-34 alpha chain	11	2	35.6	41.054	365	no
P30481	HLA-B	HLA class I histocompatibility antigen, B-44 alpha chain	10	2	30.1	40.481	362	no
P30626	SRI	Sorcin	8	8	44.9	21.676	198	no
P30740	SERPINB1	Leukocyte elastase inhibitor	2	2	6.3	42.741	379	no
P30825	SLC7A1	High affinity cationic amino acid transporter 1	3	3	4.6	67.638	629	no
P31146	CORO1A	Coronin-1A	11	11	35.6	51.026	461	no
P31150	GDI1	Rab GDP dissociation inhibitor alpha	6	2	20.6	50.582	447	no
P31151	S100A7	Protein S100-A7	2	2	22.8	11.471	101	no
P31939	ATIC	Bifunctional purine biosynthesis protein PURH	3	3	5.9	64.615	592	no
P31944	CASP14	Caspase-14	8	8	31.8	27.679	242	no
P31946	YWHAB	14-3-3 protein beta/alpha	9	5	44.3	28.082	246	no
P31997	CEACAM8	Carcinoembryonic antigen-related cell adhesion molecule 8	2	1	6.6	38.153	349	no
P35326	SPRR2A	Small proline-rich protein 2A	2	2	43.1	7.9653	72	no
P35542	SAA4	Serum amyloid A-4 protein	6	6	58.5	14.746	130	no
P35579	MYH9	Myosin-9	56	50	33.2	226.53	1960	no
P35858	IGFALS	Insulin-like growth factor-binding protein complex acid labile subunit	7	7	18	66.034	605	no
P37802	TAGLN2	Transgelin-2	9	9	53.8	22.391	199	no
P40227	CCT6A	T-complex protein 1 subunit zeta	2	2	7.9	58.024	531	no
P40306	PSMB10	Proteasome subunit beta type-10	3	3	13.6	28.936	273	no
P40926	MDH2	Malate dehydrogenase, mitochondrial	2	2	8.9	35.503	338	no
P42892	ECE1	Endothelin-converting enzyme 1	3	3	7.3	87.163	770	no
P43652	AFM	Afamin	9	9	14.2	69.068	599	no
P46976	GYG1	Glycogenin-1	2	2	5.7	39.383	350	no
P47755	CAPZA2	F-actin-capping protein subunit alpha-2	4	3	22.4	32.949	286	no
P47756	CAPZB	F-actin-capping protein subunit beta	5	5	28.9	31.35	277	no
P47929	LGALS7	Galectin-7	5	5	49.3	15.075	136	no
P48059	LIMS1	LIM and senescent cell antigen-like-containing domain protein 1	12	12	43.7	37.251	325	no
P48740	MASP1	Mannan-binding lectin serine protease 1	25	24	42.3	79.246	699	no
P49368	CCT3	T-complex protein 1 subunit gamma	2	2	3.5	60.533	545	no
P49407	ARRB1	Beta-arrestin-1	2	2	8.4	47.065	418	no
P49720	PSMB3	Proteasome subunit beta type-3	4	4	30.7	22.949	205	no
P49721	PSMB2	Proteasome subunit beta type-2	5	5	32.8	22.836	201	no
P49747	COMP	Cartilage oligomeric matrix protein	5	3	11.8	82.86	757	no
P49908	SEPP1	Selenoprotein P	2	2	4.2	43.173	381	no
P49913	CAMP	Cathelicidin antimicrobial peptide	6	6	36.5	19.301	170	no
P50148	GNAQ	Guanine nucleotide-binding protein G(q) subunit alpha	5	5	18.7	42.142	359	no
P50395	GDI2	Rab GDP dissociation inhibitor beta	8	4	21.1	50.663	445	no
P50552	VASP	Vasodilator-stimulated phosphoprotein	6	6	18.9	39.829	380	no
P50991	CCT4	T-complex protein 1 subunit delta	2	2	5.4	57.924	539	no
P51148	RAB5C	Ras-related protein Rab-5C	3	2	17.1	23.482	216	no
P51149	RAB7A	Ras-related protein Rab-7a	6	6	30.9	23.489	207	no
P52209	PGD	6-phosphogluconate dehydrogenase, decarboxylating	5	5	14.7	53.139	483	no
P52566	ARHGDIB	Rho GDP-dissociation inhibitor 2	2	2	12.4	22.988	201	no
P52907	CAPZA1	F-actin-capping protein subunit alpha-1	5	4	27.6	32.922	286	no
P53396	ACLY	ATP-citrate synthase	6	6	7.2	120.84	1101	no
P54920	NAPA	Alpha-soluble NSF attachment protein	5	5	20.3	33.232	295	no
P55056	APOC4	Apolipoprotein C-IV	5	5	36.2	14.553	127	no
P55058	PLTP	Phospholipid transfer protein	12	12	30	54.739	493	no
P55160	NCKAP1L	Nck-associated protein 1-like	4	4	4.3	128.15	1127	no
P56199	ITGA1	Integrin alpha-1	8	8	9.2	130.85	1179	no
P59044	NLRP6	NACHT, LRR and PYD domains-containing protein 6	2	2	1.6	98.767	892	no
P59666	DEFA3	Neutrophil defensin 3	2	2	19.1	10.245	94	no
P59998	ARPC4	Actin-related protein 2/3 complex subunit 4	7	7	45.8	19.667	168	no
P60174	TPI1	Triosephosphate isomerase	5	5	26.6	30.791	286	no
P60660	MYL6	Myosin light polypeptide 6	6	6	40.4	16.93	151	no
P60900	PSMA6	Proteasome subunit alpha type-6	6	6	29.3	27.399	246	no
P60981	DSTN	Destrin	3	3	24.2	18.506	165	no
P60985	KRTDAP	Keratinocyte differentiation-associated protein	2	2	26.3	11.05	99	no
P61006	RAB8A	Ras-related protein Rab-8A	4	2	21.7	23.668	207	no
P61026	RAB10	Ras-related protein Rab-10	5	3	24	22.541	200	no
P61106	RAB14	Ras-related protein Rab-14	3	3	20.9	23.897	215	no
P61163	ACTR1A	Alpha-centractin	2	2	10.1	42.613	376	no
P61224	RAP1B	Ras-related protein Rap-1b	11	10	60.9	20.825	184	no
P61225	RAP2B	Ras-related protein Rap-2b	3	3	20.8	20.504	183	no
P61626	LYZ	Lysozyme C	3	3	33.1	16.537	148	no
P61769	B2M	Beta-2-microglobulin	4	4	37.8	13.714	119	no
P61981	YWHAG	14-3-3 protein gamma	7	4	31.6	28.302	247	no
P62140	PPP1CB	Serine/threonine-protein phosphatase PP1-beta catalytic subunit	3	3	15	37.186	327	no
P62158	CALM1	Calmodulin	2	2	22.1	16.837	149	no
P62328	TMSB4X	Thymosin beta-4	3	3	47.7	5.0526	44	no
P62805	HIST1H4A	Histone H4	7	7	51.5	11.367	103	no
P62820	RAB1A	Ras-related protein Rab-1A	6	1	40.5	22.677	205	no
P62873	GNB1	Guanine nucleotide-binding protein G(I)/G(S)/G(T) subunit beta-1	9	5	29.7	37.377	340	no
P62879	GNB2	Guanine nucleotide-binding protein G(I)/G(S)/G(T) subunit beta-2	8	3	24.4	37.331	340	no
P62937	PPIA	Peptidyl-prolyl cis-trans isomerase A	9	9	63	18.012	165	no
P62987	UBA52	Ubiquitin-60S ribosomal protein L40	3	3	26.6	14.728	128	no
P67936	TPM4	Tropomyosin alpha-4 chain	16	11	52	28.521	248	no
P68366	TUBA4A	Tubulin alpha-4A chain	17	4	50.4	49.924	448	no
P68371	TUBB4B	Tubulin beta-4B chain	16	3	53.5	49.83	445	no
P68431	HIST1H3A	Histone H3.1	3	1	33.8	15.404	136	no
P68871	HBB	Hemoglobin subunit beta	14	7	95.2	15.998	147	no
P69891	HBG1	Hemoglobin subunit gamma-1	6	4	48.3	16.14	147	no
P69905	HBA1	Hemoglobin subunit alpha	11	7	91.5	15.257	142	no
P78417	GSTO1	Glutathione S-transferase omega-1	4	4	17	27.566	241	no
P78509	RELN	Reelin	42	42	16	388.38	3460	no
P80419		Ig heavy chain V-III region GAR	3	3	33.1	13.087	118	no
P80511	S100A12	Protein S100-A12	4	4	47.8	10.575	92	no
P80723	BASP1	Brain acid soluble protein 1	4	4	40.5	22.693	227	no
P80748		Ig lambda chain V-III region LOI	5	4	45.9	11.935	111	no
P81605	DCD	Dermcidin	9	9	53.6	11.284	110	no
P83593		Ig kappa chain V-IV region STH (Fragment)	5	2	39.4	12.06	109	no
P84077	ARF1	ADP-ribosylation factor 1	6	2	42	20.697	181	no
Q00610	CLTC	Clathrin heavy chain 1	24	24	20.7	191.61	1675	no
Q01469	FABP5	Fatty acid-binding protein, epidermal	2	2	13.3	15.164	135	no
Q01518	CAP1	Adenylyl cyclase-associated protein 1	14	14	38.5	51.901	475	no
Q02413	DSG1	Desmoglein-1	17	17	20.9	113.75	1049	no
Q02985	CFHR3	Complement factor H-related protein 3	3	2	7.6	37.323	330	no
Q03591	CFHR1	Complement factor H-related protein 1	10	1	37.9	37.65	330	no
Q04609	FOLH1	Glutamate carboxypeptidase 2	2	2	4.1	84.33	750	no
Q04917	YWHAH	14-3-3 protein eta	8	5	33.3	28.218	246	no
Q06033	ITIH3	Inter-alpha-trypsin inhibitor heavy chain H3	17	17	24.7	99.848	890	no
Q07075	ENPEP	Glutamyl aminopeptidase	5	5	6.3	109.24	957	yes
Q07954	LRP1	Prolow-density lipoprotein receptor-related protein 1	94	94	26.2	504.6	4544	no
Q07960	ARHGAP1	Rho GTPase-activating protein 1	3	3	12.1	50.435	439	no
Q08188	TGM3	Protein-glutamine gamma-glutamyltransferase E	5	5	9.7	76.631	693	no
Q08380	LGALS3BP	Galectin-3-binding protein	23	23	46.3	65.33	585	no
Q08554	DSC1	Desmocollin-1	7	7	10.2	99.986	894	no
Q08722	CD47	Leukocyte surface antigen CD47	3	3	8.7	35.213	323	no
Q08830	FGL1	Fibrinogen-like protein 1	6	6	25.3	36.379	312	no
Q10588	BST1	ADP-ribosyl cyclase/cyclic ADP-ribose hydrolase 2	2	2	9.1	35.724	318	yes
Q12805	EFEMP1	EGF-containing fibulin-like extracellular matrix protein 1	4	4	13	54.64	493	no
Q12913	PTPRJ	Receptor-type tyrosine-protein phosphatase eta	20	20	20.7	145.94	1337	no
Q12929	EPS8	Epidermal growth factor receptor kinase substrate 8	22	22	40.5	91.88	822	no
Q13045	FLII	Protein flightless-1 homolog	5	5	6.7	144.75	1269	no
Q13103	SPP2	Secreted phosphoprotein 24	2	2	10.4	24.337	211	no
Q13201	MMRN1	Multimerin-1	37	37	36.2	138.11	1228	no
Q13724	MOGS	Mannosyl-oligosaccharide glucosidase	2	2	3.6	91.916	837	no
Q13790	APOF	Apolipoprotein F	6	6	31.9	35.399	326	no
Q13813	SPTAN1	Spectrin alpha chain, non-erythrocytic 1	5	5	3.4	284.54	2472	no
Q13835	PKP1	Plakophilin-1	4	4	7.2	82.86	747	no
Q14019	COTL1	Coactosin-like protein	4	4	41.5	15.945	142	no
Q14185	DOCK1	Dedicator of cytokinesis protein 1	2	2	1.5	215.34	1865	no
Q14204	DYNC1H1	Cytoplasmic dynein 1 heavy chain 1	3	3	1.2	532.4	4646	no
Q14242	SELPLG	P-selectin glycoprotein ligand 1	2	2	5.1	43.201	412	no
Q14254	FLOT2	Flotillin-2	4	4	11.7	47.064	428	no
Q14344	GNA13	Guanine nucleotide-binding protein subunit alpha-13	2	2	7.2	44.049	377	no
Q14624	ITIH4	Inter-alpha-trypsin inhibitor heavy chain H4	41	41	52.9	103.36	930	no
Q14644	RASA3	Ras GTPase-activating protein 3	6	6	12.8	95.698	834	no
Q14697	GANAB	Neutral alpha-glucosidase AB	4	4	7.2	106.87	944	no
Q14764	MVP	Major vault protein	17	17	28.1	99.326	893	no
Q14766	LTBP1	Latent-transforming growth factor beta-binding protein 1	10	10	8.4	186.79	1721	no
Q14CZ8	HEPACAM	Hepatocyte cell adhesion molecule	4	4	18.5	46.026	416	no
Q15019	SEPT2	Septin-2	2	2	9.1	41.487	361	no
Q15084	PDIA6	Protein disulfide-isomerase A6	3	3	12	48.121	440	no
Q15365	PCBP1	Poly(rC)-binding protein 1	3	3	13.5	37.497	356	no
Q15404	RSU1	Ras suppressor protein 1	9	9	52	31.54	277	no
Q15485	FCN2	Ficolin-2	12	11	47.6	34.001	313	no
Q15517	CDSN	Corneodesmosin	3	3	12.5	51.522	529	no
Q15555	MAPRE2	Microtubule-associated protein RP/EB family member 2	2	2	5.8	37.031	327	no
Q15582	TGFBI	Transforming growth factor-beta-induced protein ig-h3	4	4	12.6	74.68	683	no
Q15762	CD226	CD226 antigen	2	2	9.5	38.614	336	no
Q15833	STXBP2	Syntaxin-binding protein 2	13	13	29.5	66.452	593	no
Q15848	ADIPOQ	Adiponectin	4	4	29.5	26.413	244	no
Q15942	ZYX	Zyxin	2	2	4	61.277	572	no
Q16181	SEPT7	Septin-7	2	2	7.3	50.679	437	no
Q16851	UGP2	UTP--glucose-1-phosphate uridylyltransferase	6	6	16.9	56.94	508	no
Q27J81	INF2	Inverted formin-2	4	4	5.6	135.62	1249	no
Q30154	HLA-DRB5	HLA class II histocompatibility antigen, DR beta 5 chain	2	2	9.8	30.056	266	no
Q32MZ4	LRRFIP1	Leucine-rich repeat flightless-interacting protein 1	4	4	6.4	89.252	808	no
Q3ZCW2	LGALSL	Galectin-related protein	3	3	22.7	18.986	172	no
Q4KMQ2	ANO6	Anoctamin-6	2	2	4.7	106.16	910	no
Q4LDE5	SVEP1	Sushi, von Willebrand factor type A, EGF and pentraxin domain-containing protein 1	49	49	20.1	390.17	3571	no
Q53RT3	ASPRV1	Retroviral-like aspartic protease 1	2	2	13.1	36.991	343	no
Q5MY95	ENTPD8	Ectonucleoside triphosphate diphosphohydrolase 8	2	2	4.2	53.903	495	no
Q5T749	KPRP	Keratinocyte proline-rich protein	15	15	34.5	64.135	579	no
Q5VTE0	EEF1A1P5	Putative elongation factor 1-alpha-like 3	6	6	21	50.184	462	no
Q5VU65	NUP210L	Nuclear pore membrane glycoprotein 210-like	2	2	1.4	210.6	1888	no
Q658P3	STEAP3	Metalloreductase STEAP3	6	6	16.8	54.6	488	no
Q6GTS8	PM20D1	Probable carboxypeptidase PM20D1	3	3	9.2	55.741	502	no
Q6IBS0	TWF2	Twinfilin-2	3	3	16.6	39.548	349	no
Q6Q788	APOA5	Apolipoprotein A-V	5	5	17.2	41.212	366	no
Q6UWP8	SBSN	Suprabasin	6	6	26.6	60.54	590	no
Q6ZUX7	LHFPL2	Lipoma HMGIC fusion partner-like 2 protein	2	2	14.9	24.486	228	no
Q6ZVX7	NCCRP1	F-box only protein 50	4	4	22.5	30.847	275	no
Q70J99	UNC13D	Protein unc-13 homolog D	5	5	9.4	123.28	1090	no
Q71F23	CENPU	Centromere protein U	2	2	7.2	47.521	418	no
Q71U36	TUBA1A	Tubulin alpha-1A chain	18	1	57.2	50.135	451	no
Q76LX8	ADAMTS13	A disintegrin and metalloproteinase with thrombospondin motifs 13	3	3	2.9	153.6	1427	no
Q7L576	CYFIP1	Cytoplasmic FMR1-interacting protein 1	18	9	16	145.18	1253	no
Q7Z406	MYH14	Myosin-14	8	2	4.4	227.87	1995	no
Q86SQ4	GPR126	G-protein coupled receptor 126	2	2	1.6	136.69	1221	no
Q86UD1	OAF	Out at first protein homolog	2	2	9.5	30.688	273	no
Q86UF1	TSPAN33	Tetraspanin-33	5	5	16.3	31.538	283	no
Q86UX7	FERMT3	Fermitin family homolog 3	34	34	66.6	75.952	667	no
Q86VP6	CAND1	Cullin-associated NEDD8-dissociated protein 1	2	2	2.2	136.37	1230	no
Q86WI1	PKHD1L1	Fibrocystin-L	2	2	0.9	465.73	4243	no
Q8IUR6	CREBRF	CREB3 regulatory factor	2	2	7.5	72.148	639	no
Q8IWA5	SLC44A2	Choline transporter-like protein 2	8	8	15.7	80.123	706	no
Q8IZ83	ALDH16A1	Aldehyde dehydrogenase family 16 member A1	5	5	11.2	85.126	802	no
Q8IZP0	ABI1	Abl interactor 1	2	2	5.3	55.08	508	no
Q8IZP2	ST13P4	Putative protein FAM10A4	2	2	10	27.406	240	no
Q8N392	ARHGAP18	Rho GTPase-activating protein 18	2	2	4.7	74.976	663	no
Q8N4L2	TMEM55A	Type 2 phosphatidylinositol 4,5-bisphosphate 4-phosphatase	3	3	23.3	28.081	257	no
Q8N5I2	ARRDC1	Arrestin domain-containing protein 1	7	7	26.3	45.981	433	no
Q8N699	MYCT1	Myc target protein 1	4	4	20.9	26.592	235	no
Q8N6Q3	CD177	CD177 antigen	5	5	20.8	46.363	437	no
Q8NCR9	CLRN3	Clarin-3	2	2	12.4	25.321	226	no
Q8NDA2	HMCN2	Hemicentin-2	3	3	1.2	542.49	5065	no
Q8NEZ4	KMT2C	Histone-lysine N-methyltransferase 2C	2	2	0.3	541.36	4911	no
Q8NF91	SYNE1	Nesprin-1	2	2	0.3	1011.1	8797	no
Q8NG11	TSPAN14	Tetraspanin-14	8	8	28.1	30.69	270	no
Q8NHM4	PRSS3P2	Putative trypsin-6	3	1	28.7	26.537	247	no
Q8NI99	ANGPTL6	Angiopoietin-related protein 6	4	4	17.4	51.694	470	no
Q8TB36	GDAP1	Ganglioside-induced differentiation-associated protein 1	2	2	2.2	41.345	358	no
Q8TD57	DNAH3	Dynein heavy chain 3, axonemal	2	2	0.8	470.77	4116	no
Q8TDL5	BPIFB1	BPI fold-containing family B member 1	3	3	8.7	52.441	484	no
Q8TE73	DNAH5	Dynein heavy chain 5, axonemal	2	2	0	529.01	4624	no
Q8TF30	WHAMM	WASP homolog-associated protein with actin, membranes and microtubules	2	2	3.8	90.923	809	no
Q8WUA8	TSKU	Tsukushin	2	2	7.1	37.807	353	no
Q8WUJ3	CEMIP	Cell migration-inducing and hyaluronan-binding protein	4	4	3.9	153	1361	no
Q8WUW1	BRK1	Protein BRICK1	2	2	25.3	8.7448	75	no
Q8WW52	FAM151A	Protein FAM151A	2	2	7	64.027	585	no
Q8WWA0	ITLN1	Intelectin-1	6	3	25.2	34.961	313	no
Q8WWI5	SLC44A1	Choline transporter-like protein 1	9	9	17.4	73.301	657	no
Q8WWZ8	OIT3	Oncoprotein-induced transcript 3 protein	6	6	11.6	60.021	545	no
Q92736	RYR2	Ryanodine receptor 2	2	2	0.5	564.56	4967	no
Q92835	INPP5D	Phosphatidylinositol 3,4,5-trisphosphate 5-phosphatase 1	3	3	2	133.29	1189	no
Q92954	PRG4	Proteoglycan 4	6	6	5.6	151.08	1404	no
Q93050	ATP6V0A1	V-type proton ATPase 116 kDa subunit a isoform 1	3	3	3.9	96.412	837	no
Q93084	ATP2A3	Sarcoplasmic/endoplasmic reticulum calcium ATPase 3	2	2	3.5	113.98	1043	no
Q96AP7	ESAM	Endothelial cell-selective adhesion molecule	2	2	8.7	41.176	390	no
Q96CX2	KCTD12	BTB/POZ domain-containing protein KCTD12	9	9	42.2	35.7	325	no
Q96FN4	CPNE2	Copine-2	3	2	6.9	61.189	548	no
Q96FQ6	S100A16	Protein S100-A16	2	2	22.3	11.801	103	no
Q96IY4	CPB2	Carboxypeptidase B2	8	8	22	48.424	423	no
Q96KN2	CNDP1	Beta-Ala-His dipeptidase	2	2	7.3	56.705	507	no
Q96P63	SERPINB12	Serpin B12	5	5	15.8	46.276	405	no
Q96PD5	PGLYRP2	N-acetylmuramoyl-L-alanine amidase	10	10	33.7	62.216	576	no
Q96PE3	INPP4A	Type I inositol 3,4-bisphosphate 4-phosphatase	2	2	2.4	109.95	977	no
Q96QA5	GSDMA	Gasdermin-A	2	2	9	49.364	445	no
Q99685	MGLL	Monoglyceride lipase	2	2	11.6	33.261	303	no
Q99728	BARD1	BRCA1-associated RING domain protein 1	2	2	2.1	86.647	777	no
Q99808	SLC29A1	Equilibrative nucleoside transporter 1	4	4	11	50.219	456	no
Q99828	CIB1	Calcium and integrin-binding protein 1	3	3	23	21.703	191	no
Q99829	CPNE1	Copine-1	8	8	16.2	59.058	537	no
Q99832	CCT7	T-complex protein 1 subunit eta	2	2	5.7	59.366	543	no
Q99878	HIST1H2AJ	Histone H2A type 1-J	5	1	38.3	13.936	128	no
Q99879	HIST1H2BM	Histone H2B type 1-M	9	2	58.7	13.989	126	no
Q9BSJ8	ESYT1	Extended synaptotagmin-1	2	2	2.6	122.85	1104	no
Q9BV40	VAMP8	Vesicle-associated membrane protein 8	2	2	24	11.438	100	no
Q9BWP8	COLEC11	Collectin-11	3	3	14.8	28.665	271	no
Q9BXJ4	C1QTNF3	Complement C1q tumor necrosis factor-related protein 3	3	3	12.6	26.994	246	no
Q9BXR6	CFHR5	Complement factor H-related protein 5	13	12	31.5	64.419	569	no
Q9C0H2	TTYH3	Protein tweety homolog 3	9	9	18.5	57.544	523	no
Q9GZT8	NIF3L1	NIF3-like protein 1	14	14	42.4	41.968	377	no
Q9H223	EHD4	EH domain-containing protein 4	4	3	8.9	61.174	541	no
Q9H3S3	TMPRSS5	Transmembrane protease serine 5	2	2	4.6	49.56	457	no
Q9H4G4	GLIPR2	Golgi-associated plant pathogenesis-related protein 1	2	2	16.9	17.218	154	no
Q9H4M9	EHD1	EH domain-containing protein 1	11	3	23.2	60.626	534	no
Q9HAV0	GNB4	Guanine nucleotide-binding protein subunit beta-4	6	2	21.8	37.567	340	no
Q9HBI1	PARVB	Beta-parvin	10	10	31.9	41.714	364	no
Q9HD89	RETN	Resistin	2	2	24.1	11.419	108	no
Q9HDC9	APMAP	Adipocyte plasma membrane-associated protein	3	3	8.4	46.48	416	no
Q9NP58	ABCB6	ATP-binding cassette sub-family B member 6, mitochondrial	3	3	6.3	93.884	842	no
Q9NQ84	GPRC5C	G-protein coupled receptor family C group 5 member C	7	7	20.4	48.193	441	no
Q9NQC3	RTN4	Reticulon-4	3	3	3	129.93	1192	no
Q9NRW1	RAB6B	Ras-related protein Rab-6B	3	3	21.2	23.461	208	no
Q9NVJ2	ARL8B	ADP-ribosylation factor-like protein 8B	2	2	17.2	21.539	186	no
Q9NY65	TUBA8	Tubulin alpha-8 chain	12	3	34.1	50.093	449	no
Q9NZN3	EHD3	EH domain-containing protein 3	14	6	30.5	60.886	535	no
Q9UBQ6	EXTL2	Exostosin-like 2	2	2	7.9	37.465	330	no
Q9UBS4	DNAJB11	DnaJ homolog subfamily B member 11	6	6	21.5	40.513	358	no
Q9UBV8	PEF1	Peflin	3	3	10.6	30.381	284	no
Q9UBW5	BIN2	Bridging integrator 2	3	3	8.5	61.874	565	no
Q9UHG3	PCYOX1	Prenylcysteine oxidase 1	4	4	10.7	56.639	505	no
Q9UHR4	BAIAP2L1	Brain-specific angiogenesis inhibitor 1-associated protein 2-like protein 1	9	9	25.6	56.882	511	no
Q9UIA9	XPO7	Exportin-7	2	2	3.8	123.91	1087	no
Q9UK55	SERPINA10	Protein Z-dependent protease inhibitor	5	5	13.7	50.706	444	no
Q9ULA0	DNPEP	Aspartyl aminopeptidase	3	3	7.6	52.428	475	no
Q9ULI3	HEG1	Protein HEG homolog 1	4	4	3	147.46	1381	no
Q9ULV4	CORO1C	Coronin-1C	12	12	33.1	53.248	474	no
Q9UQB8	BAIAP2	Brain-specific angiogenesis inhibitor 1-associated protein 2	21	21	45.1	60.867	552	no
Q9Y277	VDAC3	Voltage-dependent anion-selective channel protein 3	4	4	21.6	30.658	283	no
Q9Y2A7	NCKAP1	Nck-associated protein 1	8	8	10	128.79	1128	no
Q9Y315	DERA	Deoxyribose-phosphate aldolase	7	7	28.3	35.23	318	no
Q9Y490	TLN1	Talin-1	122	122	64.8	269.76	2541	no
Q9Y5C1	ANGPTL3	Angiopoietin-related protein 3	8	8	25.9	53.637	460	no
Q9Y613	FHOD1	FH1/FH2 domain-containing protein 1	7	7	9.5	126.55	1164	no
Q9Y624	F11R	Junctional adhesion molecule A	6	6	23.7	32.583	299	no
Q9Y6C2	EMILIN1	EMILIN-1	14	14	18.1	106.67	1016	no
Q9Y6R7	FCGBP	IgGFc-binding protein	125	125	51.1	572.01	5405	yes
Q9Y6Z7	COLEC10	Collectin-10	2	2	8.7	30.705	277	no

## Sheet: Supplementary Table 3b
Supplementary Table 3b. Identified Proteins by shotgun proteomics in EVs from CRC cell culture supernatant
ID	Gene Name	Protein Name	Peptides	Unique peptides	Sequence coverage [%]	Mol. weight [kDa]	Sequence length	In 723 Candidates
A0AVF1	TTC26	Intraflagellar transport protein 56	2	2	7.2	64.177	554	no
A0AVT1	UBA6	Ubiquitin-like modifier-activating enzyme 6	23	23	26	117.97	1052	no
A0FGR8	ESYT2	Extended synaptotagmin-2	17	17	22.6	102.36	921	no
A0MZ66	KIAA1598	Shootin-1	13	13	23.1	71.639	631	no
A1L0T0	ILVBL	Acetolactate synthase-like protein	3	3	4.6	67.867	632	no
A1L170	C1orf226	Uncharacterized protein C1orf226	3	3	15.8	29.057	272	no
A2RRP1	NBAS	Neuroblastoma-amplified sequence	2	2	1.2	268.57	2371	no
A2RU67	KIAA1467	Uncharacterized protein KIAA1467	5	5	9.2	67.038	622	no
A3KN83	SBNO1	Protein strawberry notch homolog 1	5	5	4.5	154.31	1393	no
A4D1P6	WDR91	WD repeat-containing protein 91	2	2	2.9	83.343	747	no
A4D1S0	KLRG2	Killer cell lectin-like receptor subfamily G member 2	6	6	15.9	42.85	409	no
A4D1S5	RAB19	Ras-related protein Rab-19	2	2	10.6	24.4	217	no
A5D8V6	VPS37C	Vacuolar protein sorting-associated protein 37C	3	3	8.7	38.658	355	no
A5YKK6	CNOT1	CCR4-NOT transcription complex subunit 1	34	34	17.4	266.94	2376	no
A6NCS6	C2orf72	Uncharacterized protein C2orf72	9	9	41	30.48	295	no
A6NDG6	PGP	Phosphoglycolate phosphatase	8	8	28.7	34.006	321	no
A6NE01	FAM186A	Protein FAM186A	2	2	0.9	262.76	2351	no
A6NHR9	SMCHD1	Structural maintenance of chromosomes flexible hinge domain-containing protein 1	5	5	3.8	226.37	2005	no
A6NI79	CCDC69	Coiled-coil domain-containing protein 69	2	2	7.8	34.796	296	no
A6NIH7	UNC119B	Protein unc-119 homolog B	5	5	34.7	28.136	251	no
A7KAX9	ARHGAP32	Rho GTPase-activating protein 32	5	5	3.2	230.53	2087	no
A7MBM2	DISP2	Protein dispatched homolog 2	4	4	3.6	152	1401	no
A8K2U0	A2ML1	Alpha-2-macroglobulin-like protein 1	5	5	4.1	161.1	1454	no
A8MVW0	FAM171A2	Protein FAM171A2	7	6	11.5	87.434	826	no
A8MWY0	KIAA1324L	UPF0577 protein KIAA1324-like	2	2	1.8	113.84	1029	no
B1AK53	ESPN	Espin	3	3	5.6	91.732	854	no
E9PAV3	NACA	Nascent polypeptide-associated complex subunit alpha, muscle-specific form	6	6	3.7	205.42	2078	no
O00115	DNASE2	Deoxyribonuclease-2-alpha	3	3	10	39.58	360	no
O00116	AGPS	Alkyldihydroxyacetonephosphate synthase, peroxisomal	6	6	13.5	72.911	658	no
O00139	KIF2A	Kinesin-like protein KIF2A	8	8	9.8	79.954	706	no
O00148	DDX39A	ATP-dependent RNA helicase DDX39A	15	2	35.8	49.129	427	no
O00151	PDLIM1	PDZ and LIM domain protein 1	9	9	33.7	36.071	329	no
O00154	ACOT7	Cytosolic acyl coenzyme A thioester hydrolase	16	15	42.1	41.796	380	no
O00159	MYO1C	Unconventional myosin-Ic	68	67	60.5	121.68	1063	no
O00161	SNAP23	Synaptosomal-associated protein 23	16	16	78.7	23.354	211	no
O00170	AIP	AH receptor-interacting protein	10	10	37	37.636	330	no
O00178	GTPBP1	GTP-binding protein 1	5	5	10.6	72.453	669	no
O00186	STXBP3	Syntaxin-binding protein 3	26	26	49.8	67.764	592	no
O00192	ARVCF	Armadillo repeat protein deleted in velo-cardio-facial syndrome	6	6	8.8	104.64	962	no
O00194	RAB27B	Ras-related protein Rab-27B	7	5	33.5	24.608	218	no
O00203	AP3B1	AP-3 complex subunit beta-1	29	24	26.3	121.32	1094	no
O00212	RHOD	Rho-related GTP-binding protein RhoD	3	3	21	23.413	210	no
O00214	LGALS8	Galectin-8	14	14	39.1	35.808	317	no
O00219	HAS3	Hyaluronan synthase 3	3	3	6.5	62.998	553	no
O00220	TNFRSF10A	Tumor necrosis factor receptor superfamily member 10A	10	10	22	50.089	468	yes
O00231	PSMD11	26S proteasome non-ATPase regulatory subunit 11	26	26	63.7	47.463	422	no
O00232	PSMD12	26S proteasome non-ATPase regulatory subunit 12	19	19	43	52.904	456	no
O00233	PSMD9	26S proteasome non-ATPase regulatory subunit 9	6	6	28.7	24.682	223	no
O00244	ATOX1	Copper transport protein ATOX1	4	4	67.6	7.4016	68	no
O00264	PGRMC1	Membrane-associated progesterone receptor component 1	8	7	42.1	21.671	195	no
O00267	SUPT5H	Transcription elongation factor SPT5	14	14	16.9	121	1087	no
O00273	DFFA	DNA fragmentation factor subunit alpha	4	4	16.9	36.521	331	no
O00291	HIP1	Huntingtin-interacting protein 1	12	11	13.2	116.22	1037	no
O00299	CLIC1	Chloride intracellular channel protein 1	15	15	69.7	26.922	241	no
O00303	EIF3F	Eukaryotic translation initiation factor 3 subunit F	13	13	49.6	37.563	357	no
O00308	WWP2	NEDD4-like E3 ubiquitin-protein ligase WWP2	17	14	19.9	98.911	870	no
O00339	MATN2	Matrilin-2	20	20	25.6	106.84	956	no
O00391	QSOX1	Sulfhydryl oxidase 1	16	16	26.6	82.577	747	no
O00399	DCTN6	Dynactin subunit 6	2	2	10	20.747	190	no
O00400	SLC33A1	Acetyl-coenzyme A transporter 1	2	2	3.8	60.908	549	no
O00401	WASL	Neural Wiskott-Aldrich syndrome protein	8	8	24	54.826	505	no
O00410	IPO5	Importin-5	40	40	46	123.63	1097	no
O00421	CCRL2	C-C chemokine receptor-like 2	2	2	4.7	39.513	344	no
O00422	SAP18	Histone deacetylase complex subunit SAP18	6	6	28.1	17.561	153	no
O00425	IGF2BP3	Insulin-like growth factor 2 mRNA-binding protein 3	12	10	27.1	63.704	579	yes
O00429	DNM1L	Dynamin-1-like protein	28	28	43.5	81.876	736	no
O00442	RTCA	RNA 3'-terminal phosphate cyclase	5	5	16.4	39.336	366	no
O00443	PIK3C2A	Phosphatidylinositol 4-phosphate 3-kinase C2 domain-containing subunit alpha	38	38	24.8	190.68	1686	yes
O00458	IFRD1	Interferon-related developmental regulator 1	4	4	13.1	50.268	451	no
O00459	PIK3R2	Phosphatidylinositol 3-kinase regulatory subunit beta	7	6	14.1	81.544	728	no
O00461	GOLIM4	Golgi integral membrane protein 4	18	18	31	81.879	696	no
O00462	MANBA	Beta-mannosidase	4	3	4.4	100.89	879	no
O00468	AGRN	Agrin	55	55	35.5	217.23	2067	no
O00471	EXOC5	Exocyst complex component 5	21	21	31.8	81.852	708	no
O00487	PSMD14	26S proteasome non-ATPase regulatory subunit 14	11	11	39.7	34.577	310	no
O00499	BIN1	Myc box-dependent-interacting protein 1	7	7	16	64.699	593	no
O00505	KPNA3	Importin subunit alpha-4	11	7	28.4	57.81	521	no
O00506	STK25	Serine/threonine-protein kinase 25	12	5	33.1	48.111	426	no
O00515	LAD1	Ladinin-1	14	14	30.6	57.13	517	no
O00522	KRIT1	Krev interaction trapped protein 1	17	17	27.7	84.347	736	no
O00541	PES1	Pescadillo homolog	14	14	24.5	68.002	588	no
O00560	SDCBP	Syntenin-1	19	19	89.3	32.444	298	yes
O00566	MPHOSPH10	U3 small nucleolar ribonucleoprotein protein MPP10	5	5	10.3	78.863	681	no
O00567	NOP56	Nucleolar protein 56	24	24	43.4	66.049	594	no
O00571	DDX3X	ATP-dependent RNA helicase DDX3X	21	20	37	73.243	662	no
O00584	RNASET2	Ribonuclease T2	3	3	16	29.48	256	no
O00587	MFNG	Beta-1,3-N-acetylglucosaminyltransferase manic fringe	2	2	7.2	36.202	321	no
O00592	PODXL	Podocalyxin	11	11	20.1	58.635	558	yes
O00622	CYR61	Protein CYR61	12	12	29.1	42.026	381	yes
O00625	PIR	Pirin	6	6	26.2	32.113	290	no
O00629	KPNA4	Importin subunit alpha-3	12	8	35.1	57.886	521	no
O00743	PPP6C	Serine/threonine-protein phosphatase 6 catalytic subunit	8	8	35.7	35.144	305	no
O00754	MAN2B1	Lysosomal alpha-mannosidase	12	12	13.4	113.74	1011	no
O00762	UBE2C	Ubiquitin-conjugating enzyme E2 C	4	4	29.6	19.652	179	yes
O00764	PDXK	Pyridoxal kinase	10	10	39.7	35.102	312	no
O14493	CLDN4	Claudin-4	3	2	16.7	22.077	209	yes
O14494	PPAP2A	Lipid phosphate phosphohydrolase 1	3	3	13.7	32.156	284	no
O14495	PPAP2B	Lipid phosphate phosphohydrolase 3	5	5	15.4	35.116	311	no
O14497	ARID1A	AT-rich interactive domain-containing protein 1A	5	5	2.3	242.04	2285	no
O14530	TXNDC9	Thioredoxin domain-containing protein 9	5	5	20.4	26.534	226	no
O14578	CIT	Citron Rho-interacting kinase	14	14	7.4	231.43	2027	no
O14579	COPE	Coatomer subunit epsilon	8	8	36	34.482	308	no
O14617	AP3D1	AP-3 complex subunit delta-1	22	22	26.3	130.16	1153	no
O14618	CCS	Copper chaperone for superoxide dismutase	4	4	21.2	29.04	274	no
O14639	ABLIM1	Actin-binding LIM protein 1	3	3	3.9	87.687	778	no
O14640	DVL1	Segment polarity protein dishevelled homolog DVL-1	3	2	7.1	75.186	695	yes
O14641	DVL2	Segment polarity protein dishevelled homolog DVL-2	6	3	9.9	78.947	736	no
O14646	CHD1	Chromodomain-helicase-DNA-binding protein 1	3	3	2.3	196.69	1710	no
O14647	CHD2	Chromodomain-helicase-DNA-binding protein 2	2	2	1	211.34	1828	no
O14657	TOR1B	Torsin-1B	4	4	15.8	37.978	336	no
O14662	STX16	Syntaxin-16	2	2	12	37.031	325	no
O14672	ADAM10	Disintegrin and metalloproteinase domain-containing protein 10	30	30	47.6	84.141	748	no
O14678	ABCD4	ATP-binding cassette sub-family D member 4	4	4	7.8	68.597	606	no
O14713	ITGB1BP1	Integrin beta-1-binding protein 1	7	7	47.5	21.782	200	no
O14732	IMPA2	Inositol monophosphatase 2	3	3	10.8	31.321	288	no
O14737	PDCD5	Programmed cell death protein 5	9	9	67.2	14.285	125	no
O14744	PRMT5	Protein arginine N-methyltransferase 5	20	20	41.3	72.683	637	no
O14745	SLC9A3R1	Na(+)/H(+) exchange regulatory cofactor NHE-RF1	25	25	76.3	38.868	358	no
O14757	CHEK1	Serine/threonine-protein kinase Chk1	2	2	4.6	54.433	476	no
O14763	TNFRSF10B	Tumor necrosis factor receptor superfamily member 10B	9	9	24.8	47.878	440	yes
O14773	TPP1	Tripeptidyl-peptidase 1	7	7	19.5	61.247	563	yes
O14776	TCERG1	Transcription elongation regulator 1	8	8	8.6	123.9	1098	no
O14786	NRP1	Neuropilin-1	17	17	26.8	103.13	923	yes
O14787	TNPO2	Transportin-2	9	4	10.5	101.39	897	no
O14792	HS3ST1	Heparan sulfate glucosamine 3-O-sulfotransferase 1	15	15	45.3	35.773	307	no
O14802	POLR3A	DNA-directed RNA polymerase III subunit RPC1	9	8	8.6	155.64	1390	no
O14817	TSPAN4	Tetraspanin-4	7	7	29.8	26.118	238	no
O14818	PSMA7	Proteasome subunit alpha type-7	16	16	67.3	27.887	248	yes
O14828	SCAMP3	Secretory carrier-associated membrane protein 3	9	9	35.2	38.287	347	no
O14904	WNT9A	Protein Wnt-9a	3	3	9.9	40.32	365	no
O14908	GIPC1	PDZ domain-containing protein GIPC1	18	18	52.9	36.049	333	no
O14917	PCDH17	Protocadherin-17	2	2	1.7	126.23	1159	no
O14929	HAT1	Histone acetyltransferase type B catalytic subunit	11	11	43.2	49.512	419	no
O14936	CASK	Peripheral plasma membrane protein CASK	39	39	46.8	105.12	926	yes
O14939	PLD2	Phospholipase D2	19	19	25.4	105.99	933	yes
O14944	EREG	Proepiregulin	2	2	13	19.044	169	yes
O14964	HGS	Hepatocyte growth factor-regulated tyrosine kinase substrate	12	12	16.1	86.191	777	no
O14965	AURKA	Aurora kinase A	4	3	13.2	45.809	403	yes
O14972	DSCR3	Down syndrome critical region protein 3	5	5	22.9	33.01	297	no
O14974	PPP1R12A	Protein phosphatase 1 regulatory subunit 12A	5	5	4.7	115.28	1030	no
O14975	SLC27A2	Very long-chain acyl-CoA synthetase	3	3	4.8	70.311	620	no
O14976	GAK	Cyclin-G-associated kinase	19	19	16.4	143.19	1311	no
O14979	HNRNPDL	Heterogeneous nuclear ribonucleoprotein D-like	5	4	11.4	46.437	420	no
O14980	XPO1	Exportin-1	37	37	40.8	123.38	1071	no
O15013	ARHGEF10	Rho guanine nucleotide exchange factor 10	12	12	12.8	151.61	1369	no
O15018	PDZD2	PDZ domain-containing protein 2	2	2	0.7	301.64	2839	no
O15020	SPTBN2	Spectrin beta chain, non-erythrocytic 2	16	8	8.6	271.32	2390	no
O15027	SEC16A	Protein transport protein Sec16A	19	19	13	233.51	2179	no
O15031	PLXNB2	Plexin-B2	69	67	48.8	205.12	1838	no
O15037	KHNYN	Protein KHNYN	9	9	15	74.533	678	no
O15042	U2SURP	U2 snRNP-associated SURP motif-containing protein	15	15	15.3	118.29	1029	no
O15066	KIF3B	Kinesin-like protein KIF3B	7	6	10.8	85.124	747	no
O15067	PFAS	Phosphoribosylformylglycinamidine synthase	20	20	24.3	144.73	1338	no
O15084	ANKRD28	Serine/threonine-protein phosphatase 6 regulatory ankyrin repeat subunit A	9	9	12.6	112.96	1053	no
O15085	ARHGEF11	Rho guanine nucleotide exchange factor 11	2	2	1.2	167.7	1522	no
O15111	CHUK	Inhibitor of nuclear factor kappa-B kinase subunit alpha	4	3	5.9	84.639	745	yes
O15116	LSM1	U6 snRNA-associated Sm-like protein LSm1	3	3	31.6	15.179	133	no
O15118	NPC1	Niemann-Pick C1 protein	18	18	18.6	142.17	1278	no
O15126	SCAMP1	Secretory carrier-associated membrane protein 1	7	7	32	37.92	338	no
O15127	SCAMP2	Secretory carrier-associated membrane protein 2	4	4	10.6	36.648	329	no
O15143	ARPC1B	Actin-related protein 2/3 complex subunit 1B	18	17	51.6	40.949	372	no
O15144	ARPC2	Actin-related protein 2/3 complex subunit 2	19	19	66.3	34.333	300	no
O15145	ARPC3	Actin-related protein 2/3 complex subunit 3	10	10	50	20.546	178	no
O15160	POLR1C	DNA-directed RNA polymerases I and III subunit RPAC1	9	9	36.4	39.249	346	no
O15162	PLSCR1	Phospholipid scramblase 1	7	7	26.1	35.049	318	no
O15173	PGRMC2	Membrane-associated progesterone receptor component 2	3	2	16.1	23.818	223	no
O15194	CTDSPL	CTD small phosphatase-like protein	7	6	27.9	31.128	276	no
O15197	EPHB6	Ephrin type-B receptor 6	2	2	2.1	110.7	1021	no
O15212	PFDN6	Prefoldin subunit 6	12	12	62	14.582	129	no
O15226	NKRF	NF-kappa-B-repressing factor	4	4	6.8	77.672	690	no
O15230	LAMA5	Laminin subunit alpha-5	100	98	34.9	399.73	3695	no
O15231	ZNF185	Zinc finger protein 185	4	4	8.1	73.525	689	no
O15240	VGF	Neurosecretory protein VGF	29	29	53	67.257	615	no
O15258	RER1	Protein RER1	3	3	19.4	22.958	196	no
O15260	SURF4	Surfeit locus protein 4	2	2	11.5	30.394	269	no
O15264	MAPK13	Mitogen-activated protein kinase 13	2	2	6.3	42.089	365	no
O15269	SPTLC1	Serine palmitoyltransferase 1	12	12	28.8	52.743	473	no
O15270	SPTLC2	Serine palmitoyltransferase 2	3	3	7.3	62.924	562	no
O15294	OGT	UDP-N-acetylglucosamine--peptide N-acetylglucosaminyltransferase 110 kDa subunit	5	5	5.1	116.92	1046	no
O15305	PMM2	Phosphomannomutase 2	7	7	27.6	28.082	246	no
O15320	CTAGE5	cTAGE family member 5	2	2	3.6	90.995	804	no
O15321	TM9SF1	Transmembrane 9 superfamily member 1	4	4	9.4	68.86	606	no
O15344	MID1	E3 ubiquitin-protein ligase Midline-1	6	6	9.6	75.25	667	no
O15347	HMGB3	High mobility group protein B3	4	3	17.5	22.98	200	no
O15355	PPM1G	Protein phosphatase 1G	11	11	24.2	59.271	546	no
O15371	EIF3D	Eukaryotic translation initiation factor 3 subunit D	12	12	32.5	63.972	548	no
O15372	EIF3H	Eukaryotic translation initiation factor 3 subunit H	15	15	51.4	39.93	352	no
O15392	BIRC5	Baculoviral IAP repeat-containing protein 5	2	2	16.2	16.389	142	yes
O15393	TMPRSS2	Transmembrane protease serine 2	3	3	6.9	53.859	492	no
O15397	IPO8	Importin-8	10	9	14	119.94	1037	no
O15400	STX7	Syntaxin-7	8	8	35.6	29.815	261	no
O15403	SLC16A6	Monocarboxylate transporter 7	9	9	17.6	57.393	523	no
O15427	SLC16A3	Monocarboxylate transporter 4	15	15	24.9	49.469	465	yes
O15431	SLC31A1	High affinity copper uptake protein 1	4	4	20	21.09	190	no
O15438	ABCC3	Canalicular multispecific organic anion transporter 2	15	13	13	169.34	1527	no
O15439	ABCC4	Multidrug resistance-associated protein 4	40	40	33.9	149.52	1325	no
O15440	ABCC5	Multidrug resistance-associated protein 5	16	14	14.1	160.66	1437	no
O15460	P4HA2	Prolyl 4-hydroxylase subunit alpha-2	2	2	4.3	60.901	535	no
O15479	MAGEB2	Melanoma-associated antigen B2	8	8	16.9	35.277	319	no
O15484	CAPN5	Calpain-5	14	14	27.3	73.168	640	no
O15498	YKT6	Synaptobrevin homolog YKT6	13	13	76.8	22.417	198	no
O15511	ARPC5	Actin-related protein 2/3 complex subunit 5	6	5	62.3	16.32	151	no
O15514	POLR2D	DNA-directed RNA polymerase II subunit RPB4	2	2	21.8	16.311	142	no
O15530	PDPK1	3-phosphoinositide-dependent protein kinase 1	4	4	8.5	63.151	556	no
O15541	RNF113A	RING finger protein 113A	2	2	6.7	38.787	343	no
O15551	CLDN3	Claudin-3	5	4	22.7	23.318	220	yes
O15554	KCNN4	Intermediate conductance calcium-activated potassium channel protein 4	8	8	22.5	47.695	427	no
O43143	DHX15	Pre-mRNA-splicing factor ATP-dependent RNA helicase DHX15	31	31	39.2	90.932	795	no
O43148	RNMT	mRNA cap guanine-N7 methyltransferase	8	8	18.1	54.843	476	no
O43149	ZZEF1	Zinc finger ZZ-type and EF-hand domain-containing protein 1	4	4	2.1	331.07	2961	no
O43150	ASAP2	Arf-GAP with SH3 domain, ANK repeat and PH domain-containing protein 2	5	4	8.2	111.65	1006	no
O43156	TTI1	TELO2-interacting protein 1 homolog	3	3	3.3	122.07	1089	no
O43157	PLXNB1	Plexin-B1	38	37	24.3	232.3	2135	no
O43166	SIPA1L1	Signal-induced proliferation-associated 1-like protein 1	2	2	1.3	200.03	1804	no
O43169	CYB5B	Cytochrome b5 type B	4	4	50.7	16.332	146	no
O43172	PRPF4	U4/U6 small nuclear ribonucleoprotein Prp4	12	12	27.8	58.449	522	no
O43175	PHGDH	D-3-phosphoglycerate dehydrogenase	19	19	39.8	56.65	533	no
O43237	DYNC1LI2	Cytoplasmic dynein 1 light intermediate chain 2	14	13	36.6	54.099	492	no
O43240	KLK10	Kallikrein-10	8	8	28.6	30.17	276	no
O43242	PSMD3	26S proteasome non-ATPase regulatory subunit 3	35	35	60.1	60.977	534	no
O43252	PAPSS1	Bifunctional 3'-phosphoadenosine 5'-phosphosulfate synthase 1	13	12	26.6	70.832	624	no
O43264	ZW10	Centromere/kinetochore protein zw10 homolog	16	16	26.3	88.828	779	no
O43278	SPINT1	Kunitz-type protease inhibitor 1	17	17	35.9	58.397	529	no
O43286	B4GALT5	Beta-1,4-galactosyltransferase 5	2	2	5.2	45.118	388	no
O43290	SART1	U4/U6.U5 tri-snRNP-associated protein 1	2	2	2.5	90.254	800	no
O43291	SPINT2	Kunitz-type protease inhibitor 2	7	7	33.3	28.228	252	no
O43293	DAPK3	Death-associated protein kinase 3	2	2	5.7	52.535	454	no
O43299	AP5Z1	AP-5 complex subunit zeta-1	4	4	5.6	88.604	807	no
O43301	HSPA12A	Heat shock 70 kDa protein 12A	10	10	19	74.977	675	no
O43306	ADCY6	Adenylate cyclase type 6	2	2	2.7	130.61	1168	no
O43318	MAP3K7	Mitogen-activated protein kinase kinase kinase 7	2	2	4.6	67.195	606	no
O43324	EEF1E1	Eukaryotic translation elongation factor 1 epsilon-1	9	9	57.5	19.81	174	no
O43390	HNRNPR	Heterogeneous nuclear ribonucleoprotein R	24	18	40	70.942	633	no
O43395	PRPF3	U4/U6 small nuclear ribonucleoprotein Prp3	5	5	9.1	77.528	683	no
O43396	TXNL1	Thioredoxin-like protein 1	9	9	46.4	32.251	289	no
O43399	TPD52L2	Tumor protein D54	13	13	54.9	22.237	206	no
O43405	COCH	Cochlin	3	3	5.3	59.482	550	no
O43426	SYNJ1	Synaptojanin-1	2	2	1.9	173.1	1573	no
O43427	FIBP	Acidic fibroblast growth factor intracellular-binding protein	11	11	39.3	41.878	364	no
O43447	PPIH	Peptidyl-prolyl cis-trans isomerase H	5	5	23.7	19.208	177	no
O43464	HTRA2	Serine protease HTRA2, mitochondrial	3	3	10.7	48.84	458	no
O43488	AKR7A2	Aflatoxin B1 aldehyde reductase member 2	9	9	32.9	39.589	359	no
O43490	PROM1	Prominin-1	24	24	33.6	97.201	865	yes
O43491	EPB41L2	Band 4.1-like protein 2	49	46	55.5	112.59	1005	no
O43493	TGOLN2	Trans-Golgi network integral membrane protein 2	11	11	25.8	51.112	480	no
O43502	RAD51C	DNA repair protein RAD51 homolog 3	3	3	12.2	42.189	376	no
O43504	LAMTOR5	Ragulator complex protein LAMTOR5	3	3	54.9	9.6138	91	no
O43520	ATP8B1	Phospholipid-transporting ATPase IC	5	5	4.3	143.69	1251	no
O43561	LAT	Linker for activation of T-cells family member 1	3	3	23.7	27.929	262	no
O43566	RGS14	Regulator of G-protein signaling 14	2	2	3.7	61.446	566	no
O43567	RNF13	E3 ubiquitin-protein ligase RNF13	7	7	22.6	42.813	381	no
O43581	SYT7	Synaptotagmin-7	8	8	26.3	45.501	403	no
O43583	DENR	Density-regulated protein	5	5	27.3	22.092	198	no
O43592	XPOT	Exportin-T	20	20	26.9	109.96	962	no
O43597	SPRY2	Protein sprouty homolog 2	6	6	25.1	34.688	315	no
O43598	DNPH1	2'-deoxynucleoside 5'-phosphate N-hydrolase 1	2	2	13.8	19.108	174	no
O43615	TIMM44	Mitochondrial import inner membrane translocase subunit TIM44	2	2	5.5	51.355	452	no
O43617	TRAPPC3	Trafficking protein particle complex subunit 3	5	5	23.3	20.274	180	no
O43633	CHMP2A	Charged multivesicular body protein 2a	12	12	34.7	25.104	222	no
O43639	NCK2	Cytoplasmic protein NCK2	5	4	13.7	42.915	380	no
O43657	TSPAN6	Tetraspanin-6	6	6	24.1	27.563	245	no
O43660	PLRG1	Pleiotropic regulator 1	6	6	15	57.193	514	no
O43670	ZNF207	BUB3-interacting and GLEBS motif-containing protein ZNF207	5	5	11.1	50.75	478	no
O43681	ASNA1	ATPase ASNA1	7	7	27.9	38.792	348	no
O43684	BUB3	Mitotic checkpoint protein BUB3	14	14	61	37.154	328	no
O43688	PPAP2C	Lipid phosphate phosphohydrolase 2	8	8	37.2	32.573	288	no
O43707	ACTN4	Alpha-actinin-4	83	58	79.9	104.85	911	yes
O43708	GSTZ1	Maleylacetoacetate isomerase	5	5	33.3	24.212	216	no
O43719	HTATSF1	HIV Tat-specific factor 1	8	8	10.6	85.852	755	no
O43739	CYTH3	Cytohesin-3	5	4	18.5	46.348	400	no
O43747	AP1G1	AP-1 complex subunit gamma-1	18	18	22.6	91.35	822	no
O43752	STX6	Syntaxin-6	5	5	24.3	29.176	255	no
O43759	SYNGR1	Synaptogyrin-1	2	2	10.3	25.455	233	no
O43760	SYNGR2	Synaptogyrin-2	4	4	12.9	24.81	224	no
O43765	SGTA	Small glutamine-rich tetratricopeptide repeat-containing protein alpha	8	8	30.7	34.063	313	no
O43768	ENSA	Alpha-endosulfine	4	4	38	13.389	121	no
O43776	NARS	Asparagine--tRNA ligase, cytoplasmic	16	16	34.1	62.942	548	no
O43795	MYO1B	Unconventional myosin-Ib	62	56	52.3	131.98	1136	no
O43805	SSNA1	Sjoegren syndrome nuclear autoantigen 1	2	2	20.2	13.596	119	no
O43809	NUDT21	Cleavage and polyadenylation specificity factor subunit 5	10	10	48.5	26.227	227	no
O43813	LANCL1	LanC-like protein 1	8	8	24.3	45.283	399	no
O43815	STRN	Striatin	2	2	4.1	86.131	780	no
O43818	RRP9	U3 small nucleolar RNA-interacting protein 2	10	10	25.3	51.84	475	no
O43847	NRD1	Nardilysin	16	16	14.8	131.57	1150	no
O43852	CALU	Calumenin	12	12	48.3	37.106	315	no
O43865	AHCYL1	Putative adenosylhomocysteinase 2	11	5	24.9	58.951	530	no
O43909	EXTL3	Exostosin-like 3	3	3	4.9	104.75	919	no
O43913	ORC5	Origin recognition complex subunit 5	2	2	5.3	50.282	435	no
O43924	PDE6D	Retinal rod rhodopsin-sensitive cGMP 3',5'-cyclic phosphodiesterase subunit delta	2	2	20.7	17.42	150	no
O60216	RAD21	Double-strand-break repair protein rad21 homolog	10	10	21.2	71.689	631	no
O60229	KALRN	Kalirin	10	8	4	340.17	2985	no
O60231	DHX16	Putative pre-mRNA-splicing factor ATP-dependent RNA helicase DHX16	6	6	7.5	119.26	1041	no
O60232	SSSCA1	Sjoegren syndrome/scleroderma autoantigen 1	2	2	11.1	21.474	199	no
O60234	GMFG	Glia maturation factor gamma	4	3	33.1	16.801	142	no
O60244	MED14	Mediator of RNA polymerase II transcription subunit 14	5	5	3.5	160.6	1454	no
O60256	PRPSAP2	Phosphoribosyl pyrophosphate synthase-associated protein 2	11	10	41.2	40.925	369	no
O60262	GNG7	Guanine nucleotide-binding protein G(I)/G(S)/G(O) subunit gamma-7	3	3	36.8	7.5217	68	no
O60264	SMARCA5	SWI/SNF-related matrix-associated actin-dependent regulator of chromatin subfamily A member 5	29	18	28.3	121.9	1052	no
O60266	ADCY3	Adenylate cyclase type 3	12	12	12.3	128.96	1144	no
O60271	SPAG9	C-Jun-amino-terminal kinase-interacting protein 4	18	16	19.9	146.2	1321	yes
O60287	URB1	Nucleolar pre-ribosomal-associated protein 1	15	15	8.2	254.39	2271	no
O60291	MGRN1	E3 ubiquitin-protein ligase MGRN1	12	10	29.7	60.752	552	no
O60306	AQR	Intron-binding protein aquarius	13	13	11.9	171.29	1485	no
O60313	OPA1	Dynamin-like 120 kDa protein, mitochondrial	29	29	31.9	111.63	960	no
O60330	PCDHGA12	Protocadherin gamma-A12	3	3	4.8	100.95	932	no
O60333	KIF1B	Kinesin-like protein KIF1B	3	2	2.3	204.47	1816	no
O60341	KDM1A	Lysine-specific histone demethylase 1A	8	8	13.5	92.902	852	yes
O60346	PHLPP1	PH domain leucine-rich repeat-containing protein phosphatase 1	2	2	1.1	184.67	1717	no
O60353	FZD6	Frizzled-6	10	10	16.6	79.291	706	no
O60437	PPL	Periplakin	34	34	22.3	204.74	1756	no
O60443	DFNA5	Non-syndromic hearing impairment protein 5	6	6	14.5	54.554	496	no
O60447	EVI5	Ecotropic viral integration site 5 protein homolog	2	2	2.2	92.948	810	no
O60462	NRP2	Neuropilin-2	8	8	11.1	104.86	931	yes
O60476	MAN1A2	Mannosyl-oligosaccharide 1,2-alpha-mannosidase IB	5	5	8.7	73.003	641	no
O60487	MPZL2	Myelin protein zero-like protein 2	4	4	18.1	24.484	215	no
O60488	ACSL4	Long-chain-fatty-acid--CoA ligase 4	28	26	45	79.187	711	no
O60493	SNX3	Sorting nexin-3	8	7	46.3	18.762	162	no
O60499	STX10	Syntaxin-10	4	4	19.7	28.114	249	no
O60502	MGEA5	Protein O-GlcNAcase	17	17	27.4	102.91	916	no
O60503	ADCY9	Adenylate cyclase type 9	8	8	8.4	150.7	1353	no
O60506	SYNCRIP	Heterogeneous nuclear ribonucleoprotein Q	28	22	46.9	69.602	623	no
O60508	CDC40	Pre-mRNA-processing factor 17	3	3	5.7	65.521	579	no
O60512	B4GALT3	Beta-1,4-galactosyltransferase 3	2	2	4.8	43.927	393	no
O60513	B4GALT4	Beta-1,4-galactosyltransferase 4	2	2	8.1	40.041	344	yes
O60524	NEMF	Nuclear export mediator factor NEMF	3	3	2.8	122.95	1076	no
O60547	GMDS	GDP-mannose 4,6 dehydratase	11	11	40.6	41.949	372	no
O60551	NMT2	Glycylpeptide N-tetradecanoyltransferase 2	4	2	9	56.98	498	yes
O60568	PLOD3	Procollagen-lysine,2-oxoglutarate 5-dioxygenase 3	13	13	24.7	84.784	738	no
O60573	EIF4E2	Eukaryotic translation initiation factor 4E type 2	2	2	12.7	28.362	245	no
O60603	TLR2	Toll-like receptor 2	9	9	12.9	89.837	784	no
O60610	DIAPH1	Protein diaphanous homolog 1	39	39	32.4	141.35	1272	yes
O60635	TSPAN1	Tetraspanin-1	2	2	7.5	26.301	241	no
O60636	TSPAN2	Tetraspanin-2	2	2	11.3	24.147	221	no
O60637	TSPAN3	Tetraspanin-3	5	5	16.2	28.017	253	no
O60641	SNAP91	Clathrin coat assembly protein AP180	4	2	4.4	92.501	907	no
O60645	EXOC3	Exocyst complex component 3	19	19	26.7	86.844	756	no
O60658	PDE8A	High affinity cAMP-specific and IBMX-insensitive 3',5'-cyclic phosphodiesterase 8A	5	5	7.2	93.303	829	no
O60664	PLIN3	Perilipin-3	12	12	44.7	47.074	434	no
O60669	SLC16A7	Monocarboxylate transporter 2	5	5	7.9	52.2	478	no
O60678	PRMT3	Protein arginine N-methyltransferase 3	13	13	24.9	59.875	531	no
O60684	KPNA6	Importin subunit alpha-7	7	4	22.2	60.029	536	no
O60687	SRPX2	Sushi repeat-containing protein SRPX2	2	2	5.4	52.971	465	no
O60701	UGDH	UDP-glucose 6-dehydrogenase	22	22	54	55.023	494	no
O60716	CTNND1	Catenin delta-1	45	45	51.5	108.17	968	no
O60749	SNX2	Sorting nexin-2	14	12	30.3	58.47	519	no
O60762	DPM1	Dolichol-phosphate mannosyltransferase subunit 1	3	3	17.7	29.634	260	no
O60763	USO1	General vesicular transport factor p115	19	19	24.2	107.89	962	no
O60779	SLC19A2	Thiamine transporter 1	2	2	5	55.399	497	no
O60784	TOM1	Target of Myb protein 1	9	9	25.6	53.818	492	no
O60825	PFKFB2	6-phosphofructo-2-kinase/fructose-2,6-bisphosphatase 2	6	6	13.5	58.476	505	no
O60826	CCDC22	Coiled-coil domain-containing protein 22	9	9	21.2	70.755	627	no
O60832	DKC1	H/ACA ribonucleoprotein complex subunit 4	23	23	47.9	57.673	514	no
O60841	EIF5B	Eukaryotic translation initiation factor 5B	35	35	36.2	138.83	1220	no
O60869	EDF1	Endothelial differentiation-related factor 1	5	5	33.8	16.368	148	no
O60879	DIAPH2	Protein diaphanous homolog 2	13	13	13.8	125.57	1101	no
O60884	DNAJA2	DnaJ homolog subfamily A member 2	19	19	50.2	45.745	412	no
O60888	CUTA	Protein CutA	2	2	17.9	19.116	179	no
O60911	CTSV	Cathepsin L2	2	2	7.2	37.329	334	yes
O60925	PFDN1	Prefoldin subunit 1	6	6	43.4	14.21	122	no
O60936	NOL3	Nucleolar protein 3	2	2	8.7	22.629	208	no
O60941	DTNB	Dystrobrevin beta	6	6	17.1	71.355	627	no
O75037	KIF21B	Kinesin-like protein KIF21B	2	2	1.4	182.66	1637	no
O75044	SRGAP2	SLIT-ROBO Rho GTPase-activating protein 2	49	23	50.5	120.88	1071	no
O75052	NOS1AP	Carboxyl-terminal PDZ ligand of neuronal nitric oxide synthase protein	9	9	22.5	56.149	506	no
O75054	IGSF3	Immunoglobulin superfamily member 3	30	30	29.3	135.19	1194	no
O75056	SDC3	Syndecan-3	3	3	7.9	45.496	442	no
O75063	FAM20B	Glycosaminoglycan xylosylkinase	4	4	12.2	46.432	409	no
O75071	EFCAB14	EF-hand calcium-binding domain-containing protein 14	4	4	9.3	55.031	495	no
O75083	WDR1	WD repeat-containing protein 1	34	34	68	66.193	606	no
O75084	FZD7	Frizzled-7	7	4	13.2	63.619	574	no
O75093	SLIT1	Slit homolog 1 protein	5	4	4.7	167.92	1534	no
O75110	ATP9A	Probable phospholipid-transporting ATPase IIA	17	15	17.1	118.58	1047	no
O75116	ROCK2	Rho-associated protein kinase 2	52	46	40.9	160.9	1388	no
O75122	CLASP2	CLIP-associating protein 2	9	5	8	141.13	1294	no
O75128	COBL	Protein cordon-bleu	20	20	24.4	135.62	1261	no
O75131	CPNE3	Copine-3	20	19	40.8	60.13	537	no
O75144	ICOSLG	ICOS ligand	3	3	7.6	33.348	302	no
O75146	HIP1R	Huntingtin-interacting protein 1-related protein	7	6	7.1	119.39	1068	no
O75147	OBSL1	Obscurin-like protein 1	12	12	7.7	206.94	1896	no
O75150	RNF40	E3 ubiquitin-protein ligase BRE1B	6	3	6.4	113.65	1001	no
O75153	CLUH	Clustered mitochondria protein homolog	24	24	23	146.67	1309	no
O75165	DNAJC13	DnaJ homolog subfamily C member 13	46	46	24.3	254.41	2243	no
O75179	ANKRD17	Ankyrin repeat domain-containing protein 17	5	2	2.1	274.25	2603	no
O75190	DNAJB6	DnaJ homolog subfamily B member 6	7	6	25.5	36.087	326	yes
O75197	LRP5	Low-density lipoprotein receptor-related protein 5	6	5	5.1	179.14	1615	no
O75204	TMEM127	Transmembrane protein 127	2	2	21.8	25.841	238	no
O75223	GGCT	Gamma-glutamylcyclotransferase	7	7	41.5	21.007	188	no
O75298	RTN2	Reticulon-2	2	2	7.2	59.263	545	no
O75312	ZPR1	Zinc finger protein ZPR1	6	6	15.3	50.925	459	no
O75317	USP12	Ubiquitin carboxyl-terminal hydrolase 12	6	3	19.5	42.857	370	no
O75330	HMMR	Hyaluronan mediated motility receptor	2	2	4	84.099	724	yes
O75340	PDCD6	Programmed cell death protein 6	9	9	63.4	21.868	191	no
O75342	ALOX12B	Arachidonate 12-lipoxygenase, 12R-type	6	6	9.7	80.355	701	no
O75347	TBCA	Tubulin-specific chaperone A	11	11	53.7	12.855	108	no
O75348	ATP6V1G1	V-type proton ATPase subunit G 1	8	8	73.7	13.757	118	no
O75351	VPS4B	Vacuolar protein sorting-associated protein 4B	22	15	46.8	49.301	444	no
O75352	MPDU1	Mannose-P-dolichol utilization defect 1 protein	2	2	9.7	26.638	247	no
O75355	ENTPD3	Ectonucleoside triphosphate diphosphohydrolase 3	4	4	10.6	59.105	529	no
O75367	H2AFY	Core histone macro-H2A.1	18	16	59.9	39.617	372	no
O75368	SH3BGRL	SH3 domain-binding glutamic acid-rich-like protein	5	5	52.6	12.774	114	no
O75369	FLNB	Filamin-B	130	117	63.1	278.16	2602	no
O75386	TULP3	Tubby-related protein 3	3	3	6.8	49.642	442	no
O75387	SLC43A1	Large neutral amino acids transporter small subunit 3	6	6	15	61.476	559	no
O75390	CS	Citrate synthase, mitochondrial	9	9	24.7	51.712	466	no
O75396	SEC22B	Vesicle-trafficking protein SEC22b	10	10	51.6	24.593	215	no
O75400	PRPF40A	Pre-mRNA-processing factor 40 homolog A	20	20	21	108.8	957	no
O75410	TACC1	Transforming acidic coiled-coil-containing protein 1	4	4	5.5	87.793	805	no
O75436	VPS26A	Vacuolar protein sorting-associated protein 26A	18	16	59.3	38.169	327	no
O75439	PMPCB	Mitochondrial-processing peptidase subunit beta	2	2	6.5	54.366	489	no
O75448	MED24	Mediator of RNA polymerase II transcription subunit 24	5	5	8	110.3	989	no
O75449	KATNA1	Katanin p60 ATPase-containing subunit A1	3	3	6.1	55.964	491	no
O75462	CRLF1	Cytokine receptor-like factor 1	5	5	14.5	46.301	422	no
O75473	LGR5	Leucine-rich repeat-containing G-protein coupled receptor 5	2	2	2.3	99.997	907	yes
O75475	PSIP1	PC4 and SFRS1-interacting protein	6	5	14.5	60.103	530	no
O75477	ERLIN1	Erlin-1	5	3	14.7	38.925	346	no
O75487	GPC4	Glypican-4	21	21	47.1	62.411	556	no
O75494	SRSF10	Serine/arginine-rich splicing factor 10	8	8	29.4	31.3	262	no
O75503	CLN5	Ceroid-lipofuscinosis neuronal protein 5	3	3	7.5	41.496	358	no
O75508	CLDN11	Claudin-11	4	4	22.7	21.993	207	no
O75509	TNFRSF21	Tumor necrosis factor receptor superfamily member 21	4	4	7.3	71.844	655	no
O75530	EED	Polycomb protein EED	6	6	15.4	50.197	441	no
O75531	BANF1	Barrier-to-autointegration factor	8	8	62.9	10.058	89	no
O75533	SF3B1	Splicing factor 3B subunit 1	38	38	34.7	145.83	1304	no
O75534	CSDE1	Cold shock domain-containing protein E1	25	25	34.5	88.884	798	no
O75558	STX11	Syntaxin-11	3	3	15.3	33.195	287	no
O75569	PRKRA	Interferon-inducible double-stranded RNA-dependent protein kinase activator A	5	5	23	34.404	313	no
O75586	MED6	Mediator of RNA polymerase II transcription subunit 6	5	5	21.5	28.424	246	no
O75592	MYCBP2	E3 ubiquitin-protein ligase MYCBP2	4	4	0.9	510.08	4640	no
O75607	NPM3	Nucleoplasmin-3	2	2	20.2	19.343	178	no
O75608	LYPLA1	Acyl-protein thioesterase 1	5	5	39.1	24.669	230	no
O75629	CREG1	Protein CREG1	2	2	15	24.074	220	no
O75635	SERPINB7	Serpin B7	3	3	8.7	42.904	380	no
O75643	SNRNP200	U5 small nuclear ribonucleoprotein 200 kDa helicase	77	77	43.7	244.5	2136	no
O75663	TIPRL	TIP41-like protein	6	6	24.3	31.444	272	no
O75674	TOM1L1	TOM1-like protein 1	10	10	30.9	52.988	476	no
O75683	SURF6	Surfeit locus protein 6	4	4	14.1	41.45	361	no
O75688	PPM1B	Protein phosphatase 1B	4	2	12.9	52.642	479	no
O75689	ADAP1	Arf-GAP with dual PH domain-containing protein 1	4	4	10.4	43.395	374	no
O75691	UTP20	Small subunit processome component 20 homolog	15	15	6.6	318.38	2785	no
O75694	NUP155	Nuclear pore complex protein Nup155	3	3	2.2	155.2	1391	no
O75695	RP2	Protein XRP2	13	13	30.3	39.641	350	no
O75712	GJB3	Gap junction beta-3 protein	2	2	9.6	30.818	270	no
O75717	WDHD1	WD repeat and HMG-box DNA-binding protein 1	4	4	4.3	125.97	1129	no
O75718	CRTAP	Cartilage-associated protein	5	5	11.2	46.561	401	no
O75751	SLC22A3	Solute carrier family 22 member 3	2	2	3.4	61.279	556	no
O75781	PALM	Paralemmin-1	7	6	21.2	42.075	387	no
O75787	ATP6AP2	Renin receptor	11	11	36.3	39.008	350	no
O75792	RNASEH2A	Ribonuclease H2 subunit A	6	6	24.4	33.395	299	no
O75794	CDC123	Cell division cycle protein 123 homolog	3	3	10.4	39.134	336	no
O75815	BCAR3	Breast cancer anti-estrogen resistance protein 3	2	2	2.9	92.565	825	no
O75818	RPP40	Ribonuclease P protein subunit p40	3	3	15.2	41.833	363	no
O75821	EIF3G	Eukaryotic translation initiation factor 3 subunit G	11	11	31.6	35.611	320	no
O75822	EIF3J	Eukaryotic translation initiation factor 3 subunit J	10	10	27.5	29.062	258	no
O75828	CBR3	Carbonyl reductase [NADPH] 3	9	7	38.3	30.85	277	no
O75832	PSMD10	26S proteasome non-ATPase regulatory subunit 10	9	9	50.9	24.428	226	yes
O75843	AP1G2	AP-1 complex subunit gamma-like 2	6	6	7.5	87.116	785	no
O75844	ZMPSTE24	CAAX prenyl protease 1 homolog	5	5	10.7	54.812	475	no
O75874	IDH1	Isocitrate dehydrogenase [NADP] cytoplasmic	25	23	56.8	46.659	414	no
O75882	ATRN	Attractin	9	9	6.9	158.54	1429	no
O75886	STAM2	Signal transducing adapter molecule 2	9	7	19.2	58.164	525	no
O75891	ALDH1L1	Cytosolic 10-formyltetrahydrofolate dehydrogenase	2	2	3.2	98.828	902	no
O75896	TUSC2	Tumor suppressor candidate 2	2	2	19.1	12.074	110	no
O75909	CCNK	Cyclin-K	3	3	7.6	64.239	580	no
O75934	BCAS2	Pre-mRNA-splicing factor SPF27	3	3	11.6	26.131	225	no
O75935	DCTN3	Dynactin subunit 3	3	3	12.9	21.119	186	no
O75937	DNAJC8	DnaJ homolog subfamily C member 8	6	6	26.1	29.841	253	no
O75954	TSPAN9	Tetraspanin-9	4	4	24.7	26.779	239	yes
O75955	FLOT1	Flotillin-1	22	22	64.4	47.355	427	no
O75962	TRIO	Triple functional domain protein	11	9	3.9	346.9	3097	no
O75964	ATP5L	ATP synthase subunit g, mitochondrial	2	2	25.2	11.428	103	no
O75976	CPD	Carboxypeptidase D	25	25	23.4	152.93	1380	no
O76003	GLRX3	Glutaredoxin-3	12	12	42.7	37.432	335	no
O76021	RSL1D1	Ribosomal L1 domain-containing protein 1	35	35	54.3	54.972	490	no
O76024	WFS1	Wolframin	5	5	5.2	100.29	890	no
O76041	NEBL	Nebulette	3	3	2.7	116.45	1014	no
O76061	STC2	Stanniocalcin-2	2	2	9.3	33.248	302	no
O76071	CIAO1	Probable cytosolic iron-sulfur protein assembly protein CIAO1	5	5	21.8	37.84	339	no
O76080	ZFAND5	AN1-type zinc finger protein 5	4	4	32.9	23.132	213	no
O76082	SLC22A5	Solute carrier family 22 member 5	5	5	9.5	62.751	557	no
O76094	SRP72	Signal recognition particle subunit SRP72	18	18	31.4	74.605	671	no
O76095	JTB	Protein JTB	2	2	13.7	16.358	146	no
O94760	DDAH1	N(G),N(G)-dimethylarginine dimethylaminohydrolase 1	13	12	54.4	31.121	285	no
O94766	B3GAT3	Galactosylgalactosylxylosylprotein 3-beta-glucuronosyltransferase 3	8	8	30.4	37.121	335	no
O94776	MTA2	Metastasis-associated protein MTA2	15	11	25.7	75.022	668	no
O94804	STK10	Serine/threonine-protein kinase 10	19	17	21.1	112.13	968	no
O94806	PRKD3	Serine/threonine-protein kinase D3	12	8	18.8	100.47	890	no
O94822	LTN1	E3 ubiquitin-protein ligase listerin	3	3	1.6	200.55	1766	no
O94826	TOMM70A	Mitochondrial import receptor subunit TOM70	9	9	14.3	67.454	608	no
O94832	MYO1D	Unconventional myosin-Id	84	81	73	116.2	1006	no
O94854	KIAA0754	Uncharacterized protein KIAA0754	2	2	1.4	135.15	1291	no
O94874	UFL1	E3 UFM1-protein ligase 1	10	10	15.5	89.594	794	no
O94886	TMEM63A	CSC1-like protein 1	4	4	5.5	92.125	807	no
O94887	FARP2	FERM, RhoGEF and pleckstrin domain-containing protein 2	12	12	18	119.89	1054	no
O94888	UBXN7	UBX domain-containing protein 7	4	4	12.3	54.862	489	no
O94903	PROSC	Proline synthase co-transcribed bacterial homolog protein	6	6	21.5	30.344	275	no
O94905	ERLIN2	Erlin-2	4	2	12.4	37.839	339	no
O94906	PRPF6	Pre-mRNA-processing factor 6	14	14	15.7	106.92	941	no
O94907	DKK1	Dickkopf-related protein 1	3	3	11.7	28.671	266	no
O94910	LPHN1	Latrophilin-1	4	4	2.9	162.71	1474	no
O94915	FRYL	Protein furry homolog-like	8	8	2.5	339.59	3013	no
O94919	ENDOD1	Endonuclease domain-containing 1 protein	6	6	12	55.016	500	no
O94923	GLCE	D-glucuronyl C5-epimerase	4	4	7.6	70.1	617	no
O94925	GLS	Glutaminase kidney isoform, mitochondrial	2	2	5.4	73.46	669	no
O94955	RHOBTB3	Rho-related BTB domain-containing protein 3	15	15	36.3	69.413	611	no
O94966	USP19	Ubiquitin carboxyl-terminal hydrolase 19	4	4	2.9	145.65	1318	no
O94973	AP2A2	AP-2 complex subunit alpha-2	29	18	38.6	103.96	939	no
O94979	SEC31A	Protein transport protein Sec31A	16	16	12.9	133.01	1220	no
O94985	CLSTN1	Calsyntenin-1	12	12	12.5	109.79	981	no
O95049	TJP3	Tight junction protein ZO-3	8	8	11	101.4	919	no
O95059	RPP14	Ribonuclease P protein subunit p14	3	3	22.6	13.693	124	no
O95071	UBR5	E3 ubiquitin-protein ligase UBR5	6	6	2.1	309.35	2799	no
O95084	PRSS23	Serine protease 23	12	12	33.9	43.001	383	no
O95104	SCAF4	Splicing factor, arginine/serine-rich 15	2	2	1.5	125.87	1147	no
O95136	S1PR2	Sphingosine 1-phosphate receptor 2	2	2	6.5	38.867	353	no
O95155	UBE4B	Ubiquitin conjugation factor E4 B	3	3	2.8	146.18	1302	no
O95159	ZFPL1	Zinc finger protein-like 1	2	2	7.4	34.114	310	no
O95163	IKBKAP	Elongator complex protein 1	24	24	24.9	150.25	1332	no
O95164	UBL3	Ubiquitin-like protein 3	5	5	41	13.157	117	no
O95166	GABARAP	Gamma-aminobutyric acid receptor-associated protein	5	2	25.6	13.918	117	no
O95183	VAMP5	Vesicle-associated membrane protein 5	4	4	35.3	12.805	116	no
O95197	RTN3	Reticulon-3	2	2	1.8	112.61	1032	no
O95202	LETM1	LETM1 and EF-hand domain-containing protein 1, mitochondrial	5	5	9.5	83.353	739	no
O95208	EPN2	Epsin-2	5	4	7.2	68.481	641	no
O95218	ZRANB2	Zinc finger Ran-binding domain-containing protein 2	7	7	22.7	37.404	330	no
O95219	SNX4	Sorting nexin-4	2	2	5.3	51.908	450	no
O95232	LUC7L3	Luc7-like protein 3	16	15	32.6	51.466	432	no
O95235	KIF20A	Kinesin-like protein KIF20A	3	3	4.6	100.28	890	no
O95239	KIF4A	Chromosome-associated kinesin KIF4A	13	12	11	139.88	1232	no
O95248	SBF1	Myotubularin-related protein 5	2	2	0	208.31	1867	no
O95249	GOSR1	Golgi SNAP receptor complex member 1	4	4	18.4	28.612	250	no
O95260	ATE1	Arginyl-tRNA--protein transferase 1	4	4	10.6	59.09	518	no
O95274	LYPD3	Ly6/PLAUR domain-containing protein 3	2	2	8.4	35.97	346	yes
O95292	VAPB	Vesicle-associated membrane protein-associated protein B/C	8	7	39.1	27.228	243	no
O95295	SNAPIN	SNARE-associated protein Snapin	2	2	17.6	14.874	136	no
O95297	MPZL1	Myelin protein zero-like protein 1	8	8	32.7	29.082	269	no
O95302	FKBP9	Peptidyl-prolyl cis-trans isomerase FKBP9	3	3	4.7	63.083	570	no
O95336	PGLS	6-phosphogluconolactonase	12	12	65.5	27.547	258	no
O95340	PAPSS2	Bifunctional 3'-phosphoadenosine 5'-phosphosulfate synthase 2	4	3	8	69.5	614	no
O95347	SMC2	Structural maintenance of chromosomes protein 2	33	33	30.9	135.65	1197	no
O95352	ATG7	Ubiquitin-like modifier-activating enzyme ATG7	5	5	6.5	77.959	703	no
O95372	LYPLA2	Acyl-protein thioesterase 2	5	5	29.4	24.737	231	no
O95373	IPO7	Importin-7	23	22	26.7	119.52	1038	no
O95376	ARIH2	E3 ubiquitin-protein ligase ARIH2	5	5	11.8	57.818	493	no
O95379	TNFAIP8	Tumor necrosis factor alpha-induced protein 8	3	3	21.2	23.003	198	no
O95394	PGM3	Phosphoacetylglucosamine mutase	11	11	23.6	59.851	542	no
O95398	RAPGEF3	Rap guanine nucleotide exchange factor 3	5	5	7.7	103.75	923	no
O95400	CD2BP2	CD2 antigen cytoplasmic tail-binding protein 2	2	2	7	37.646	341	no
O95407	TNFRSF6B	Tumor necrosis factor receptor superfamily member 6B	7	7	27.7	32.679	300	yes
O95415	BRI3	Brain protein I3	2	2	18.4	13.645	125	no
O95425	SVIL	Supervillin	6	6	3.4	247.74	2214	no
O95433	AHSA1	Activator of 90 kDa heat shock protein ATPase homolog 1	13	13	52.1	38.274	338	no
O95453	PARN	Poly(A)-specific ribonuclease PARN	2	2	3.3	73.45	639	no
O95456	PSMG1	Proteasome assembly chaperone 1	5	5	21.2	32.854	288	no
O95460	MATN4	Matrilin-4	2	2	2.9	68.486	622	no
O95466	FMNL1	Formin-like protein 1	18	15	20.4	121.85	1100	no
O95470	SGPL1	Sphingosine-1-phosphate lyase 1	8	8	15.8	63.523	568	no
O95471	CLDN7	Claudin-7	3	3	19.4	22.418	211	yes
O95486	SEC24A	Protein transport protein Sec24A	13	12	16.5	119.75	1093	no
O95487	SEC24B	Protein transport protein Sec24B	6	5	6.1	137.42	1268	no
O95551	TDP2	Tyrosyl-DNA phosphodiesterase 2	2	2	5.5	40.929	362	no
O95571	ETHE1	Persulfide dioxygenase ETHE1, mitochondrial	3	3	16.1	27.873	254	no
O95573	ACSL3	Long-chain-fatty-acid--CoA ligase 3	7	5	11.2	80.419	720	no
O95602	POLR1A	DNA-directed RNA polymerase I subunit RPA1	9	8	6.2	194.81	1720	no
O95619	YEATS4	YEATS domain-containing protein 4	2	2	14.5	26.499	227	no
O95630	STAMBP	STAM-binding protein	19	19	47.9	48.076	424	no
O95631	NTN1	Netrin-1	3	3	7.9	67.748	604	yes
O95671	ASMTL	N-acetylserotonin O-methyltransferase-like protein	4	4	8.7	68.856	621	no
O95674	CDS2	Phosphatidate cytidylyltransferase 2	2	2	6.1	51.417	445	no
O95707	POP4	Ribonuclease P protein subunit p29	6	6	34.5	25.424	220	no
O95714	HERC2	E3 ubiquitin-protein ligase HERC2	6	6	1.6	527.22	4834	no
O95716	RAB3D	Ras-related protein Rab-3D	4	2	19.2	24.267	219	no
O95721	SNAP29	Synaptosomal-associated protein 29	3	3	14.3	28.97	258	no
O95747	OXSR1	Serine/threonine-protein kinase OSR1	11	10	25.2	58.022	527	no
O95749	GGPS1	Geranylgeranyl pyrophosphate synthase	3	3	10	34.87	300	no
O95750	FGF19	Fibroblast growth factor 19	3	3	17.6	24.002	216	no
O95757	HSPA4L	Heat shock 70 kDa protein 4L	18	15	29.8	94.511	839	no
O95758	PTBP3	Polypyrimidine tract-binding protein 3	5	2	9.8	59.689	552	no
O95772	STARD3NL	MLN64 N-terminal domain homolog	3	3	12	26.654	234	no
O95777	LSM8	U6 snRNA-associated Sm-like protein LSm8	3	3	51	10.403	96	no
O95782	AP2A1	AP-2 complex subunit alpha-1	38	27	44.6	107.54	977	no
O95793	STAU1	Double-stranded RNA-binding protein Staufen homolog 1	24	23	44	63.182	577	no
O95810	SDPR	Serum deprivation-response protein	5	5	9.9	47.173	425	no
O95816	BAG2	BAG family molecular chaperone regulator 2	11	11	52.6	23.772	211	no
O95817	BAG3	BAG family molecular chaperone regulator 3	12	12	29.4	61.594	575	no
O95819	MAP4K4	Mitogen-activated protein kinase kinase kinase kinase 4	43	27	35.4	142.1	1239	no
O95822	MLYCD	Malonyl-CoA decarboxylase, mitochondrial	2	2	4.7	55.003	493	no
O95825	CRYZL1	Quinone oxidoreductase-like protein 1	3	3	12.6	38.696	349	no
O95831	AIFM1	Apoptosis-inducing factor 1, mitochondrial	12	12	24	66.9	613	no
O95832	CLDN1	Claudin-1	9	9	29.9	22.744	211	yes
O95833	CLIC3	Chloride intracellular channel protein 3	2	2	14.4	26.648	236	no
O95834	EML2	Echinoderm microtubule-associated protein-like 2	7	7	15.6	70.678	649	no
O95848	NUDT14	Uridine diphosphate glucose pyrophosphatase	2	2	13.5	24.118	222	no
O95857	TSPAN13	Tetraspanin-13	2	2	14.2	22.147	204	no
O95858	TSPAN15	Tetraspanin-15	6	6	24.8	33.165	294	no
O95861	BPNT1	3'(2'),5'-bisphosphate nucleotidase 1	8	8	30.2	33.392	308	no
O95865	DDAH2	N(G),N(G)-dimethylarginine dimethylaminohydrolase 2	15	14	66	29.644	285	no
O95881	TXNDC12	Thioredoxin domain-containing protein 12	4	4	26.7	19.206	172	no
O95905	ECD	Protein SGT1	2	2	4	72.757	644	no
O95980	RECK	Reversion-inducing cysteine-rich protein with Kazal motifs	2	2	2.3	106.46	971	no
O95983	MBD3	Methyl-CpG-binding domain protein 3	3	3	8.9	32.844	291	no
O95999	BCL10	B-cell lymphoma/leukemia 10	2	2	8.6	26.251	233	no
O96005	CLPTM1	Cleft lip and palate transmembrane protein 1	3	3	4.6	76.096	669	no
O96011	PEX11B	Peroxisomal membrane protein 11B	3	3	10.8	28.431	259	no
O96013	PAK4	Serine/threonine-protein kinase PAK 4	9	8	20.6	64.071	591	no
O96014	WNT11	Protein Wnt-11	2	2	9	39.179	354	no
O96019	ACTL6A	Actin-like protein 6A	10	10	33.8	47.46	429	no
O96033	MOCS2	Molybdopterin synthase sulfur carrier subunit	2	2	21.6	9.7552	88	no
P00167	CYB5A	Cytochrome b5	3	3	35.8	15.33	134	no
P00338	LDHA	L-lactate dehydrogenase A chain	25	24	66.6	36.688	332	no
P00367	GLUD1	Glutamate dehydrogenase 1, mitochondrial	8	8	16.5	61.397	558	no
P00374	DHFR	Dihydrofolate reductase	4	4	23	21.452	187	no
P00387	CYB5R3	NADH-cytochrome b5 reductase 3	8	8	32.6	34.234	301	no
P00390	GSR	Glutathione reductase, mitochondrial	14	14	41	56.256	522	no
P00441	SOD1	Superoxide dismutase [Cu-Zn]	8	8	74	15.936	154	no
P00491	PNP	Purine nucleoside phosphorylase	15	15	64.4	32.118	289	no
P00492	HPRT1	Hypoxanthine-guanine phosphoribosyltransferase	13	12	79.4	24.579	218	no
P00505	GOT2	Aspartate aminotransferase, mitochondrial	8	8	27.2	47.517	430	no
P00533	EGFR	Epidermal growth factor receptor	48	47	48.9	134.28	1210	yes
P00558	PGK1	Phosphoglycerate kinase 1	32	32	78.2	44.614	417	no
P00568	AK1	Adenylate kinase isoenzyme 1	7	7	40.7	21.635	194	no
P00742	F10	Coagulation factor X	2	2	4.1	54.731	488	no
P00749	PLAU	Urokinase-type plasminogen activator	12	12	35.5	48.507	431	yes
P00750	PLAT	Tissue-type plasminogen activator	16	16	35.9	62.916	562	no
P00918	CA2	Carbonic anhydrase 2	6	6	24.2	29.246	260	no
P00966	ASS1	Argininosuccinate synthase	21	21	54.9	46.53	412	no
P01009	SERPINA1	Alpha-1-antitrypsin	9	9	28.7	46.736	418	no
P01033	TIMP1	Metalloproteinase inhibitor 1	7	7	47.8	23.171	207	yes
P01034	CST3	Cystatin-C	3	3	30.8	15.799	146	no
P01040	CSTA	Cystatin-A	6	6	74.5	11.006	98	no
P01111	NRAS	GTPase NRas	11	2	66.7	21.229	189	no
P01112	HRAS	GTPase HRas	13	3	78.8	21.298	189	no
P01116	KRAS	GTPase KRas	11	3	70.4	21.656	189	no
P01130	LDLR	Low-density lipoprotein receptor	21	21	31.2	95.375	860	no
P01135	TGFA	Protransforming growth factor alpha	2	2	11.9	17.006	160	yes
P01137	TGFB1	Transforming growth factor beta-1	3	3	7.9	44.341	390	yes
P01834	IGKC	Ig kappa chain C region	3	3	48.1	11.609	106	no
P01857	IGHG1	Ig gamma-1 chain C region	6	2	22.4	36.105	330	no
P01859	IGHG2	Ig gamma-2 chain C region	4	1	15	35.9	326	no
P01876	IGHA1	Ig alpha-1 chain C region	3	3	10.8	37.654	353	no
P01889	HLA-B	HLA class I histocompatibility antigen, B-7 alpha chain	17	3	47.8	40.46	362	no
P01892	HLA-A	HLA class I histocompatibility antigen, A-2 alpha chain	29	2	66.6	40.921	365	no
P01903	HLA-DRA	HLA class II histocompatibility antigen, DR alpha chain	2	2	13.4	28.607	254	no
P02533	KRT14	Keratin, type I cytoskeletal 14	48	12	73.5	51.561	472	no
P02538	KRT6A	Keratin, type II cytoskeletal 6A	51	2	59.9	60.044	564	no
P02545	LMNA	Prelamin-A/C	47	45	62	74.139	664	yes
P02649	APOE	Apolipoprotein E	24	20	68.8	36.154	317	no
P02654	APOC1	Apolipoprotein C-I	5	5	34.9	9.3318	83	no
P02655	APOC2	Apolipoprotein C-II	3	3	28.7	11.284	101	no
P02686	MBP	Myelin basic protein	2	2	10.9	33.117	304	no
P02751	FN1	Fibronectin	44	44	26.4	262.62	2386	no
P02768	ALB	Serum albumin	30	25	47.8	69.366	609	no
P02776	PF4	Platelet factor 4	3	3	31.7	10.845	101	no
P02786	TFRC	Transferrin receptor protein 1	35	35	51.1	84.87	760	yes
P02788	LTF	Lactotransferrin	9	7	13.4	78.181	710	no
P02792	FTL	Ferritin light chain	6	6	46.3	20.019	175	no
P02794	FTH1	Ferritin heavy chain	11	11	69.4	21.225	183	no
P03950	ANG	Angiogenin	2	2	18.4	16.55	147	no
P04040	CAT	Catalase	16	16	31.1	59.755	527	no
P04049	RAF1	RAF proto-oncogene serine/threonine-protein kinase	8	5	12.8	73.051	648	no
P04062	GBA	Glucosylceramidase	9	9	17.4	59.716	536	no
P04066	FUCA1	Tissue alpha-L-fucosidase	9	9	22.3	53.688	466	no
P04075	ALDOA	Fructose-bisphosphate aldolase A	34	27	87.4	39.42	364	no
P04080	CSTB	Cystatin-B	5	5	77.6	11.139	98	no
P04083	ANXA1	Annexin A1	28	28	64.2	38.714	346	yes
P04085	PDGFA	Platelet-derived growth factor subunit A	5	5	27.5	24.043	211	no
P04114	APOB	Apolipoprotein B-100	4	2	0.9	515.6	4563	no
P04156	PRNP	Major prion protein	8	8	31.6	27.661	253	yes
P04179	SOD2	Superoxide dismutase [Mn], mitochondrial	3	3	16.2	24.722	222	yes
P04181	OAT	Ornithine aminotransferase, mitochondrial	4	4	12.1	48.534	439	no
P04183	TK1	Thymidine kinase, cytosolic	8	8	44.9	25.468	234	no
P04259	KRT6B	Keratin, type II cytoskeletal 6B	51	2	59.9	60.066	564	no
P04264	KRT1	Keratin, type II cytoskeletal 1	59	2	61.8	66.038	644	no
P04350	TUBB4A	Tubulin beta-4A chain	22	1	59.5	49.585	444	no
P04406	GAPDH	Glyceraldehyde-3-phosphate dehydrogenase	22	22	76.7	36.053	335	no
P04424	ASL	Argininosuccinate lyase	3	3	6.5	51.657	464	no
P04626	ERBB2	Receptor tyrosine-protein kinase erbB-2	18	16	20	137.91	1255	yes
P04632	CAPNS1	Calpain small subunit 1	7	6	34.7	28.315	268	no
P04792	HSPB1	Heat shock protein beta-1	20	20	90.2	22.782	205	yes
P04818	TYMS	Thymidylate synthase	3	3	15.7	35.716	313	yes
P04843	RPN1	Dolichyl-diphosphooligosaccharide--protein glycosyltransferase subunit 1	25	25	50.4	68.569	607	no
P04844	RPN2	Dolichyl-diphosphooligosaccharide--protein glycosyltransferase subunit 2	15	15	34.9	69.283	631	no
P04899	GNAI2	Guanine nucleotide-binding protein G(i) subunit alpha-2	20	10	71.3	40.45	355	no
P04920	SLC4A2	Anion exchange protein 2	20	20	23.4	137.01	1241	yes
P05023	ATP1A1	Sodium/potassium-transporting ATPase subunit alpha-1	61	39	53.4	112.89	1023	no
P05026	ATP1B1	Sodium/potassium-transporting ATPase subunit beta-1	14	14	46.9	35.061	303	no
P05060	CHGB	Secretogranin-1	7	7	15.2	78.275	677	no
P05067	APP	Amyloid beta A4 protein	17	16	27.5	86.942	770	no
P05089	ARG1	Arginase-1	11	11	43.2	34.735	322	no
P05090	APOD	Apolipoprotein D	2	2	10.6	21.275	189	no
P05091	ALDH2	Aldehyde dehydrogenase, mitochondrial	5	4	10.1	56.381	517	no
P05106	ITGB3	Integrin beta-3	4	4	5.5	87.057	788	yes
P05109	S100A8	Protein S100-A8	10	10	59.1	10.834	93	yes
P05114	HMGN1	Non-histone chromosomal protein HMG-14	4	4	37	10.659	100	no
P05121	SERPINE1	Plasminogen activator inhibitor 1	13	13	44.3	45.059	402	yes
P05141	SLC25A5	ADP/ATP translocase 2	11	3	32.6	32.852	298	no
P05161	ISG15	Ubiquitin-like protein ISG15	6	6	41.2	17.887	165	no
P05187	ALPP	Alkaline phosphatase, placental type	15	5	36.4	57.953	535	no
P05198	EIF2S1	Eukaryotic translation initiation factor 2 subunit 1	19	19	62.5	36.112	315	no
P05204	HMGN2	Non-histone chromosomal protein HMG-17	2	2	14.4	9.3926	90	no
P05362	ICAM1	Intercellular adhesion molecule 1	22	22	38.3	57.825	532	yes
P05386	RPLP1	60S acidic ribosomal protein P1	3	2	66.7	11.514	114	no
P05387	RPLP2	60S acidic ribosomal protein P2	12	11	97.4	11.665	115	no
P05388	RPLP0	60S acidic ribosomal protein P0	17	17	61.2	34.273	317	no
P05413	FABP3	Fatty acid-binding protein, heart	2	2	16.5	14.858	133	no
P05423	POLR3D	DNA-directed RNA polymerase III subunit RPC4	2	2	5.8	44.395	398	no
P05455	SSB	Lupus La protein	32	32	61.8	46.836	408	no
P05534	HLA-A	HLA class I histocompatibility antigen, A-24 alpha chain	29	7	62.7	40.688	365	no
P05556	ITGB1	Integrin beta-1	28	28	37	88.414	798	yes
P05783	KRT18	Keratin, type I cytoskeletal 18	30	17	72.1	48.057	430	no
P05787	KRT8	Keratin, type II cytoskeletal 8	38	26	59.8	53.704	483	no
P05976	MYL1	Myosin light chain 1/3, skeletal muscle isoform	3	3	12.9	21.145	194	no
P06132	UROD	Uroporphyrinogen decarboxylase	6	6	24	40.786	367	no
P06213	INSR	Insulin receptor	29	26	24.5	156.33	1382	no
P06239	LCK	Tyrosine-protein kinase Lck	9	8	22.8	58	509	no
P06241	FYN	Tyrosine-protein kinase Fyn	19	12	36.5	60.761	537	no
P06280	GLA	Alpha-galactosidase A	10	10	22.8	48.766	429	no
P06396	GSN	Gelsolin	30	30	38.4	85.696	782	yes
P06400	RB1	Retinoblastoma-associated protein	5	5	4.8	106.16	928	no
P06454	PTMA	Prothymosin alpha	4	4	22.5	12.203	111	yes
P06493	CDK1	Cyclin-dependent kinase 1	15	13	53.9	34.095	297	no
P06576	ATP5B	ATP synthase subunit beta, mitochondrial	10	10	32.1	56.559	529	no
P06702	S100A9	Protein S100-A9	9	9	74.6	13.242	114	yes
P06703	S100A6	Protein S100-A6	6	6	53.3	10.18	90	no
P06730	EIF4E	Eukaryotic translation initiation factor 4E	4	4	18.4	25.097	217	no
P06733	ENO1	Alpha-enolase	35	32	74.4	47.168	434	no
P06737	PYGL	Glycogen phosphorylase, liver form	31	26	40.3	97.147	847	no
P06744	GPI	Glucose-6-phosphate isomerase	24	19	51.3	63.146	558	yes
P06748	NPM1	Nucleophosmin	19	19	58.8	32.575	294	yes
P06753	TPM3	Tropomyosin alpha-3 chain	23	8	48.1	32.95	285	no
P06756	ITGAV	Integrin alpha-V	57	57	55.1	116.04	1048	yes
P06865	HEXA	Beta-hexosaminidase subunit alpha	11	11	19.7	60.702	529	no
P07093	SERPINE2	Glia-derived nexin	13	13	28.1	44.002	398	no
P07099	EPHX1	Epoxide hydrolase 1	13	13	36.5	52.948	455	no
P07108	DBI	Acyl-CoA-binding protein	6	6	65.5	10.044	87	no
P07195	LDHB	L-lactate dehydrogenase B chain	20	19	55.4	36.638	334	no
P07203	GPX1	Glutathione peroxidase 1	10	10	59.6	22.088	203	no
P07237	P4HB	Protein disulfide-isomerase	27	27	54.3	57.116	508	no
P07305	H1F0	Histone H1.0	6	6	27.8	20.863	194	no
P07311	ACYP1	Acylphosphatase-1	5	5	40.4	11.261	99	no
P07339	CTSD	Cathepsin D	15	15	48.8	44.552	412	yes
P07355	ANXA2	Annexin A2	40	40	82.3	38.604	339	yes
P07384	CAPN1	Calpain-1 catalytic subunit	32	32	42.6	81.889	714	no
P07437	TUBB	Tubulin beta chain	24	5	61.9	49.67	444	no
P07602	PSAP	Prosaposin	9	9	18.5	58.112	524	no
P07686	HEXB	Beta-hexosaminidase subunit beta	15	15	31.1	63.111	556	no
P07711	CTSL	Cathepsin L1	2	2	11.1	37.564	333	no
P07737	PFN1	Profilin-1	12	12	73.6	15.054	140	no
P07741	APRT	Adenine phosphoribosyltransferase	9	9	55.6	19.608	180	no
P07814	EPRS	Bifunctional glutamate/proline--tRNA ligase	49	49	44.6	170.59	1512	no
P07858	CTSB	Cathepsin B	9	9	36	37.821	339	yes
P07900	HSP90AA1	Heat shock protein HSP 90-alpha	55	37	63.9	84.659	732	yes
P07902	GALT	Galactose-1-phosphate uridylyltransferase	2	2	6.6	43.363	379	no
P07910	HNRNPC	Heterogeneous nuclear ribonucleoproteins C1/C2	18	18	40.8	33.67	306	no
P07942	LAMB1	Laminin subunit beta-1	44	44	28.4	198.04	1786	no
P07947	YES1	Tyrosine-protein kinase Yes	22	10	43.6	60.801	543	no
P07948	LYN	Tyrosine-protein kinase Lyn	25	23	52.5	58.573	512	yes
P07951	TPM2	Tropomyosin beta chain	17	3	39.8	32.85	284	no
P07954	FH	Fumarate hydratase, mitochondrial	14	14	29.2	54.636	510	no
P07996	THBS1	Thrombospondin-1	19	5	18.4	129.38	1170	no
P08034	GJB1	Gap junction beta-1 protein	9	9	32.2	32.024	283	no
P08069	IGF1R	Insulin-like growth factor 1 receptor	31	28	27.6	154.79	1367	yes
P08107	HSPA1A	Heat shock 70 kDa protein 1A/1B	37	17	63.8	70.051	641	no
P08133	ANXA6	Annexin A6	61	61	74.4	75.872	673	no
P08134	RHOC	Rho-related GTP-binding protein RhoC	9	1	41.5	22.006	193	yes
P08138	NGFR	Tumor necrosis factor receptor superfamily member 16	8	8	34.7	45.183	427	no
P08174	CD55	Complement decay-accelerating factor	12	12	25.7	41.4	381	yes
P08183	ABCB1	Multidrug resistance protein 1	18	18	14.4	141.48	1280	no
P08195	SLC3A2	4F2 cell-surface antigen heavy chain	33	33	53.2	67.993	630	yes
P08236	GUSB	Beta-glucuronidase	7	7	10.6	74.731	651	no
P08237	PFKM	ATP-dependent 6-phosphofructokinase, muscle type	16	14	23.2	85.182	780	no
P08238	HSP90AB1	Heat shock protein HSP 90-beta	53	27	64.9	83.263	724	no
P08240	SRPR	Signal recognition particle receptor subunit alpha	9	9	14.6	69.81	638	no
P08243	ASNS	Asparagine synthetase [glutamine-hydrolyzing]	26	26	51.9	64.369	561	no
P08247	SYP	Synaptophysin	4	4	12.8	33.845	313	no
P08397	HMBS	Porphobilinogen deaminase	9	9	26.6	39.33	361	no
P08473	MME	Neprilysin	18	18	27.1	85.513	750	yes
P08559	PDHA1	Pyruvate dehydrogenase E1 component subunit alpha, somatic form, mitochondrial	2	2	5.6	43.295	390	no
P08579	SNRPB2	U2 small nuclear ribonucleoprotein B''	8	6	35.6	25.486	225	no
P08581	MET	Hepatocyte growth factor receptor	21	20	15.7	155.54	1390	yes
P08582	MFI2	Melanotransferrin	37	37	70.5	80.214	738	no
P08621	SNRNP70	U1 small nuclear ribonucleoprotein 70 kDa	18	18	29.5	51.556	437	no
P08648	ITGA5	Integrin alpha-5	20	20	25.9	114.54	1049	yes
P08651	NFIC	Nuclear factor 1 C-type	2	2	4.1	55.674	508	no
P08670	VIM	Vimentin	29	23	54.7	53.651	466	yes
P08727	KRT19	Keratin, type I cytoskeletal 19	34	20	69.8	44.105	400	no
P08754	GNAI3	Guanine nucleotide-binding protein G(k) subunit alpha	18	10	57.1	40.532	354	no
P08758	ANXA5	Annexin A5	29	29	77.5	35.936	320	yes
P08779	KRT16	Keratin, type I cytoskeletal 16	45	24	70.4	51.267	473	no
P08865	RPSA	40S ribosomal protein SA	15	15	63.4	32.854	295	no
P08962	CD63	CD63 antigen	4	4	17.6	25.636	238	no
P09012	SNRPA	U1 small nuclear ribonucleoprotein A	8	6	27.7	31.279	282	no
P09104	ENO2	Gamma-enolase	16	13	55.1	47.268	434	no
P09110	ACAA1	3-ketoacyl-CoA thiolase, peroxisomal	4	4	13.4	44.292	424	no
P09132	SRP19	Signal recognition particle 19 kDa protein	4	4	29.2	16.156	144	no
P09211	GSTP1	Glutathione S-transferase P	14	14	69.5	23.356	210	yes
P09234	SNRPC	U1 small nuclear ribonucleoprotein C	2	2	17	17.394	159	no
P09237	MMP7	Matrilysin	2	2	6.4	29.676	267	yes
P09327	VIL1	Villin-1	2	2	0	92.694	827	no
P09382	LGALS1	Galectin-1	11	11	94.1	14.716	135	yes
P09417	QDPR	Dihydropteridine reductase	6	6	38.5	25.789	244	no
P09429	HMGB1	High mobility group protein B1	11	10	40.9	24.893	215	yes
P09455	RBP1	Retinol-binding protein 1	16	16	80	15.85	135	no
P09471	GNAO1	Guanine nucleotide-binding protein G(o) subunit alpha	9	7	31.4	40.05	354	no
P09493	TPM1	Tropomyosin alpha-1 chain	18	5	45.4	32.708	284	no
P09496	CLTA	Clathrin light chain A	10	10	26.6	27.076	248	no
P09497	CLTB	Clathrin light chain B	9	9	27.9	25.19	229	no
P09525	ANXA4	Annexin A4	25	25	66.5	35.882	319	yes
P09529	INHBB	Inhibin beta B chain	7	7	18.7	45.121	407	no
P09543	CNP	2',3'-cyclic-nucleotide 3'-phosphodiesterase	31	31	63.4	47.578	421	no
P09601	HMOX1	Heme oxygenase 1	3	3	12.8	32.818	288	no
P09622	DLD	Dihydrolipoyl dehydrogenase, mitochondrial	6	6	13.8	54.177	509	no
P09651	HNRNPA1	Heterogeneous nuclear ribonucleoprotein A1	20	18	46.8	38.746	372	no
P09661	SNRPA1	U2 small nuclear ribonucleoprotein A'	14	14	43.1	28.415	255	no
P09758	TACSTD2	Tumor-associated calcium signal transducer 2	14	14	43	35.709	323	yes
P09871	C1S	Complement C1s subcomponent	2	2	2.8	76.684	688	no
P09874	PARP1	Poly [ADP-ribose] polymerase 1	31	31	33.5	113.08	1014	yes
P09884	POLA1	DNA polymerase alpha catalytic subunit	4	4	2.9	165.91	1462	no
P09960	LTA4H	Leukotriene A-4 hydrolase	22	22	44.8	69.284	611	no
P09972	ALDOC	Fructose-bisphosphate aldolase C	18	11	47.8	39.455	364	no
P0C2W1	FBXO45	F-box/SPRY domain-containing protein 1	2	2	7.3	30.632	286	no
P0C7U0	ELFN1	Protein ELFN1	2	2	5.4	90.476	828	no
P0CG06	IGLC3	Ig lambda-3 chain C regions	2	2	23.6	11.237	106	no
P0CW20	LIMS3L	LIM and senescent cell antigen-like-containing domain protein 3-like	2	2	23.9	13.251	117	no
P0CW22	RPS17L	40S ribosomal protein S17-like	9	9	63	15.55	135	no
P0DJI8	SAA1	Serum amyloid A-1 protein	2	2	29.5	13.532	122	no
P10114	RAP2A	Ras-related protein Rap-2a	10	3	62.8	20.615	183	no
P10155	TROVE2	60 kDa SS-A/Ro ribonucleoprotein	11	11	22.7	60.67	538	no
P10253	GAA	Lysosomal alpha-glucosidase	13	13	18.1	105.32	952	no
P10301	RRAS	Ras-related protein R-Ras	14	12	67.4	23.48	218	no
P10321	HLA-C	HLA class I histocompatibility antigen, Cw-7 alpha chain	15	3	43.7	40.648	366	no
P10398	ARAF	Serine/threonine-protein kinase A-Raf	11	8	20.8	67.585	606	no
P10412	HIST1H1E	Histone H1.4	14	5	47.9	21.865	219	no
P10515	DLAT	Dihydrolipoyllysine-residue acetyltransferase component of pyruvate dehydrogenase complex, mitochondrial	4	4	6	68.996	647	no
P10586	PTPRF	Receptor-type tyrosine-protein phosphatase F	16	13	10.9	212.88	1907	no
P10599	TXN	Thioredoxin	7	7	55.2	11.737	105	yes
P10606	COX5B	Cytochrome c oxidase subunit 5B, mitochondrial	3	3	19.4	13.696	129	no
P10619	CTSA	Lysosomal protective protein	8	8	21.2	54.465	480	no
P10620	MGST1	Microsomal glutathione S-transferase 1	3	3	19.4	17.598	155	no
P10644	PRKAR1A	cAMP-dependent protein kinase type I-alpha regulatory subunit	12	10	32.3	42.981	381	no
P10645	CHGA	Chromogranin-A	9	9	28.7	50.688	457	no
P10646	TFPI	Tissue factor pathway inhibitor	6	6	23	35.015	304	no
P10721	KIT	Mast/stem cell growth factor receptor Kit	13	13	14.2	109.86	976	yes
P10768	ESD	S-formylglutathione hydrolase	11	11	54.3	31.462	282	no
P10809	HSPD1	60 kDa heat shock protein, mitochondrial	28	28	56.2	61.054	573	yes
P10909	CLU	Clusterin	17	17	36.7	52.494	449	yes
P11021	HSPA5	78 kDa glucose-regulated protein	35	34	49.2	72.332	654	yes
P11047	LAMC1	Laminin subunit gamma-1	47	46	33.7	177.6	1609	no
P11117	ACP2	Lysosomal acid phosphatase	12	12	30.7	48.344	423	no
P11142	HSPA8	Heat shock cognate 71 kDa protein	49	33	63.6	70.897	646	no
P11166	SLC2A1	Solute carrier family 2, facilitated glucose transporter member 1	16	16	28.5	54.083	492	yes
P11169	SLC2A3	Solute carrier family 2, facilitated glucose transporter member 3	13	13	18.5	53.924	496	yes
P11171	EPB41	Protein 4.1	25	22	32.2	97.016	864	no
P11172	UMPS	Uridine 5'-monophosphate synthase	14	14	32.5	52.221	480	no
P11216	PYGB	Glycogen phosphorylase, brain form	29	23	37.1	96.695	843	no
P11233	RALA	Ras-related protein Ral-A	14	8	62.6	23.567	206	no
P11234	RALB	Ras-related protein Ral-B	14	8	61.2	23.408	206	no
P11274	BCR	Breakpoint cluster region protein	8	6	7	142.82	1271	no
P11279	LAMP1	Lysosome-associated membrane glycoprotein 1	9	9	20.9	44.882	417	no
P11387	TOP1	DNA topoisomerase 1	31	31	41.7	90.725	765	yes
P11388	TOP2A	DNA topoisomerase 2-alpha	45	35	30.5	174.38	1531	yes
P11413	G6PD	Glucose-6-phosphate 1-dehydrogenase	30	30	64.5	59.256	515	no
P11441	UBL4A	Ubiquitin-like protein 4A	4	4	24.2	17.776	157	no
P11464	PSG1	Pregnancy-specific beta-1-glycoprotein 1	3	3	8.1	47.222	419	no
P11487	FGF3	Fibroblast growth factor 3	7	7	32.6	26.886	239	no
P11532	DMD	Dystrophin	2	2	0	426.74	3685	no
P11586	MTHFD1	C-1-tetrahydrofolate synthase, cytoplasmic	43	42	53.7	101.56	935	no
P11717	IGF2R	Cation-independent mannose-6-phosphate receptor	56	56	27.9	274.37	2491	no
P11766	ADH5	Alcohol dehydrogenase class-3	13	13	37.7	39.724	374	no
P11802	CDK4	Cyclin-dependent kinase 4	3	2	11.9	33.729	303	yes
P11908	PRPS2	Ribose-phosphate pyrophosphokinase 2	13	6	50.6	34.769	318	no
P11940	PABPC1	Polyadenylate-binding protein 1	27	18	40.7	70.67	636	no
P12004	PCNA	Proliferating cell nuclear antigen	13	13	56.3	28.768	261	no
P12074	COX6A1	Cytochrome c oxidase subunit 6A1, mitochondrial	2	2	43.1	12.155	109	no
P12081	HARS	Histidine--tRNA ligase, cytoplasmic	20	20	36.3	57.41	509	no
P12109	COL6A1	Collagen alpha-1(VI) chain	12	12	13.8	108.53	1028	no
P12236	SLC25A6	ADP/ATP translocase 3	11	3	41.3	32.866	298	no
P12268	IMPDH2	Inosine-5'-monophosphate dehydrogenase 2	22	21	50.2	55.804	514	no
P12270	TPR	Nucleoprotein TPR	15	15	8.5	267.29	2363	no
P12271	RLBP1	Retinaldehyde-binding protein 1	4	4	21.1	36.474	317	no
P12272	PTHLH	Parathyroid hormone-related protein	2	2	11.9	20.194	177	no
P12273	PIP	Prolactin-inducible protein	7	7	57.5	16.572	146	no
P12277	CKB	Creatine kinase B-type	16	16	54.9	42.644	381	no
P12429	ANXA3	Annexin A3	29	29	68.4	36.375	323	yes
P12532	CKMT1A	Creatine kinase U-type, mitochondrial	2	2	5.3	47.036	417	no
P12644	BMP4	Bone morphogenetic protein 4	11	11	32.4	46.554	408	yes
P12814	ACTN1	Alpha-actinin-1	65	36	74.8	103.06	892	no
P12821	ACE	Angiotensin-converting enzyme	16	16	16.6	149.71	1306	no
P12830	CDH1	Cadherin-1	22	20	31	97.455	882	yes
P12931	SRC	Proto-oncogene tyrosine-protein kinase Src	21	12	42.9	59.834	536	yes
P12955	PEPD	Xaa-Pro dipeptidase	13	13	32	54.548	493	no
P12956	XRCC6	X-ray repair cross-complementing protein 6	32	32	54	69.842	609	yes
P13010	XRCC5	X-ray repair cross-complementing protein 5	30	30	45.4	82.704	732	yes
P13073	COX4I1	Cytochrome c oxidase subunit 4 isoform 1, mitochondrial	4	4	20.7	19.576	169	no
P13473	LAMP2	Lysosome-associated membrane glycoprotein 2	7	7	17.6	44.96	410	no
P13489	RNH1	Ribonuclease inhibitor	21	21	67.7	49.973	461	no
P13497	BMP1	Bone morphogenetic protein 1	26	26	28.4	111.25	986	no
P13498	CYBA	Cytochrome b-245 light chain	2	2	8.7	21.012	195	no
P13521	SCG2	Secretogranin-2	19	19	30.1	70.94	617	no
P13535	MYH8	Myosin-8	3	2	1.6	222.76	1937	no
P13591	NCAM1	Neural cell adhesion molecule 1	13	13	18.6	94.573	858	no
P13598	ICAM2	Intercellular adhesion molecule 2	3	3	14.9	30.654	275	no
P13611	VCAN	Versican core protein	28	28	8.6	372.82	3396	no
P13637	ATP1A3	Sodium/potassium-transporting ATPase subunit alpha-3	41	19	44.6	111.75	1013	no
P13639	EEF2	Elongation factor 2	56	55	65.6	95.337	858	yes
P13645	KRT10	Keratin, type I cytoskeletal 10	47	31	66.6	58.826	584	no
P13646	KRT13	Keratin, type I cytoskeletal 13	13	1	23.8	49.588	458	no
P13647	KRT5	Keratin, type II cytoskeletal 5	54	10	60	62.378	590	no
P13667	PDIA4	Protein disulfide-isomerase A4	32	32	43.1	72.932	645	no
P13674	P4HA1	Prolyl 4-hydroxylase subunit alpha-1	4	4	9	61.049	534	no
P13688	CEACAM1	Carcinoembryonic antigen-related cell adhesion molecule 1	4	4	8.9	57.56	526	yes
P13693	TPT1	Translationally-controlled tumor protein	8	8	44.2	19.595	172	no
P13716	ALAD	Delta-aminolevulinic acid dehydratase	2	2	6.1	36.294	330	no
P13726	F3	Tissue factor	6	6	21.7	33.067	295	no
P13796	LCP1	Plastin-2	21	13	37.2	70.288	627	yes
P13797	PLS3	Plastin-3	37	27	62.7	70.81	630	no
P13798	APEH	Acylamino-acid-releasing enzyme	16	16	28.6	81.224	732	no
P13804	ETFA	Electron transfer flavoprotein subunit alpha, mitochondrial	7	7	27.6	35.079	333	no
P13807	GYS1	Glycogen [starch] synthase, muscle	7	7	12.3	83.785	737	no
P13861	PRKAR2A	cAMP-dependent protein kinase type II-alpha regulatory subunit	13	12	41.8	45.518	404	no
P13987	CD59	CD59 glycoprotein	5	5	25.8	14.177	128	no
P14174	MIF	Macrophage migration inhibitory factor	3	3	23.5	12.476	115	yes
P14209	CD99	CD99 antigen	3	3	28.6	18.848	185	no
P14222	PRF1	Perforin-1	27	27	52.1	61.377	555	no
P14314	PRKCSH	Glucosidase 2 subunit beta	17	17	30.7	59.425	528	no
P14324	FDPS	Farnesyl pyrophosphate synthase	9	9	21.7	48.275	419	yes
P14384	CPM	Carboxypeptidase M	3	3	8.1	50.513	443	no
P14406	COX7A2	Cytochrome c oxidase subunit 7A2, mitochondrial	2	2	27.7	9.3959	83	no
P14543	NID1	Nidogen-1	4	4	4.5	136.38	1247	no
P14550	AKR1A1	Alcohol dehydrogenase [NADP(+)]	16	16	66.5	36.573	325	no
P14618	PKM	Pyruvate kinase PKM	50	50	84.4	57.936	531	yes
P14625	HSP90B1	Endoplasmin	36	34	45.1	92.468	803	no
P14635	CCNB1	G2/mitotic-specific cyclin-B1	4	4	11.3	48.337	433	yes
P14649	MYL6B	Myosin light chain 6B	10	8	51.9	22.764	208	no
P14735	IDE	Insulin-degrading enzyme	34	34	34.7	117.97	1019	no
P14866	HNRNPL	Heterogeneous nuclear ribonucleoprotein L	17	16	42.4	64.132	589	no
P14868	DARS	Aspartate--tRNA ligase, cytoplasmic	31	31	64.7	57.136	501	no
P14923	JUP	Junction plakoglobin	41	36	66.3	81.744	745	no
P14927	UQCRB	Cytochrome b-c1 complex subunit 7	2	2	16.2	13.53	111	no
P15104	GLUL	Glutamine synthetase	6	6	18	42.064	373	no
P15121	AKR1B1	Aldose reductase	6	6	14.9	35.853	316	no
P15151	PVR	Poliovirus receptor	9	9	20.4	45.302	417	no
P15153	RAC2	Ras-related C3 botulinum toxin substrate 2	9	3	45.3	21.429	192	no
P15170	GSPT1	Eukaryotic peptide chain release factor GTP-binding subunit ERF3A	17	8	38.9	55.755	499	no
P15260	IFNGR1	Interferon gamma receptor 1	8	8	22.9	54.404	489	no
P15291	B4GALT1	Beta-1,4-galactosyltransferase 1	5	5	19.8	43.92	398	no
P15311	EZR	Ezrin	56	41	70.1	69.412	586	yes
P15328	FOLR1	Folate receptor alpha	7	7	32.7	29.819	257	yes
P15374	UCHL3	Ubiquitin carboxyl-terminal hydrolase isozyme L3	9	9	57.8	26.182	230	no
P15407	FOSL1	Fos-related antigen 1	2	2	8.9	29.413	271	yes
P15428	HPGD	15-hydroxyprostaglandin dehydrogenase [NAD(+)]	2	2	10.5	28.977	266	no
P15514	AREG	Amphiregulin	8	8	29	27.895	252	yes
P15529	CD46	Membrane cofactor protein	13	13	24	43.747	392	no
P15531	NME1	Nucleoside diphosphate kinase A	10	5	70.4	17.149	152	yes
P15559	NQO1	NAD(P)H dehydrogenase [quinone] 1	12	12	39.8	30.867	274	no
P15586	GNS	N-acetylglucosamine-6-sulfatase	6	6	13.6	62.081	552	no
P15880	RPS2	40S ribosomal protein S2	14	14	52.2	31.324	293	no
P15924	DSP	Desmoplakin	91	91	33	331.77	2871	no
P15927	RPA2	Replication protein A 32 kDa subunit	3	3	14.1	29.247	270	no
P16070	CD44	CD44 antigen	11	11	15.4	81.537	742	yes
P16104	H2AFX	Histone H2AX	7	3	28.7	15.144	143	no
P16144	ITGB4	Integrin beta-4	93	93	60.4	202.16	1822	yes
P16152	CBR1	Carbonyl reductase [NADPH] 1	16	14	70.8	30.375	277	no
P16278	GLB1	Beta-galactosidase	12	12	20.2	76.074	677	no
P16333	NCK1	Cytoplasmic protein NCK1	5	4	11.1	42.864	377	no
P16401	HIST1H1B	Histone H1.5	15	12	44.2	22.58	226	no
P16403	HIST1H1C	Histone H1.2	15	6	43.7	21.364	213	no
P16422	EPCAM	Epithelial cell adhesion molecule	21	21	51	34.932	314	yes
P16435	POR	NADPH--cytochrome P450 reductase	9	9	17.1	76.689	677	no
P16444	DPEP1	Dipeptidase 1	5	5	13.4	45.673	411	yes
P16615	ATP2A2	Sarcoplasmic/endoplasmic reticulum calcium ATPase 2	16	16	19.7	114.76	1042	yes
P16870	CPE	Carboxypeptidase E	2	2	4.8	53.15	476	yes
P16885	PLCG2	1-phosphatidylinositol 4,5-bisphosphate phosphodiesterase gamma-2	5	4	3.7	147.87	1265	no
P16930	FAH	Fumarylacetoacetase	6	6	17.2	46.374	419	no
P16949	STMN1	Stathmin	13	9	51.7	17.302	149	yes
P16989	YBX3	Y-box-binding protein 3	6	2	22.8	40.089	372	no
P17096	HMGA1	High mobility group protein HMG-I/HMG-Y	7	7	56.1	11.676	107	yes
P17174	GOT1	Aspartate aminotransferase, cytoplasmic	19	19	58.4	46.247	413	no
P17181	IFNAR1	Interferon alpha/beta receptor 1	2	2	4.5	63.525	557	no
P17252	PRKCA	Protein kinase C alpha type	4	4	8	76.749	672	no
P17301	ITGA2	Integrin alpha-2	37	37	39	129.29	1181	yes
P17480	UBTF	Nucleolar transcription factor 1	3	3	4.7	89.405	764	no
P17612	PRKACA	cAMP-dependent protein kinase catalytic subunit alpha	8	2	21.4	40.589	351	no
P17655	CAPN2	Calpain-2 catalytic subunit	18	18	34.7	79.994	700	yes
P17677	GAP43	Neuromodulin	4	4	27.3	24.802	238	no
P17706	PTPN2	Tyrosine-protein phosphatase non-receptor type 2	3	3	8.9	48.473	415	no
P17812	CTPS1	CTP synthase 1	21	19	42.8	66.69	591	no
P17844	DDX5	Probable ATP-dependent RNA helicase DDX5	23	15	40.4	69.147	614	no
P17858	PFKL	ATP-dependent 6-phosphofructokinase, liver type	18	15	30.3	85.018	780	no
P17900	GM2A	Ganglioside GM2 activator	4	4	15	20.838	193	no
P17931	LGALS3	Galectin-3	10	10	37.2	26.152	250	yes
P17980	PSMC3	26S protease regulatory subunit 6A	20	20	53.1	49.203	439	no
P17987	TCP1	T-complex protein 1 subunit alpha	30	30	61	60.343	556	no
P18031	PTPN1	Tyrosine-protein phosphatase non-receptor type 1	13	13	38.4	49.966	435	no
P18065	IGFBP2	Insulin-like growth factor-binding protein 2	9	9	31.4	34.814	325	no
P18075	BMP7	Bone morphogenetic protein 7	7	7	19.7	49.312	431	yes
P18077	RPL35A	60S ribosomal protein L35a	8	8	55.5	12.538	110	no
P18084	ITGB5	Integrin beta-5	37	37	50.1	88.053	799	no
P18085	ARF4	ADP-ribosylation factor 4	10	5	57.8	20.511	180	no
P18124	RPL7	60S ribosomal protein L7	23	23	57.3	29.225	248	no
P18206	VCL	Vinculin	55	55	53.8	123.8	1134	no
P18283	GPX2	Glutathione peroxidase 2	4	4	21.1	21.954	190	no
P18433	PTPRA	Receptor-type tyrosine-protein phosphatase alpha	35	34	45.8	90.599	802	no
P18440	NAT1	Arylamine N-acetyltransferase 1	2	2	9	33.898	290	no
P18564	ITGB6	Integrin beta-6	10	10	15.5	85.935	788	no
P18583	SON	Protein SON	5	5	2.5	263.83	2426	no
P18621	RPL17	60S ribosomal protein L17	12	12	57.6	21.397	184	no
P18669	PGAM1	Phosphoglycerate mutase 1	16	16	62.6	28.804	254	no
P18754	RCC1	Regulator of chromosome condensation	14	14	45.4	44.969	421	no
P18827	SDC1	Syndecan-1	6	6	16.1	32.461	310	no
P18858	LIG1	DNA ligase 1	7	7	11.4	101.73	919	no
P18859	ATP5J	ATP synthase-coupling factor 6, mitochondrial	2	2	30.6	12.587	108	yes
P18887	XRCC1	DNA repair protein XRCC1	3	3	4.3	69.476	633	no
P19012	KRT15	Keratin, type I cytoskeletal 15	14	2	27	49.211	456	no
P19021	PAM	Peptidyl-glycine alpha-amidating monooxygenase	22	22	24.8	108.33	973	no
P19075	TSPAN8	Tetraspanin-8	4	4	16.5	26.044	237	yes
P19105	MYL12A	Myosin regulatory light chain 12A	10	10	63.2	19.794	171	no
P19174	PLCG1	1-phosphatidylinositol 4,5-bisphosphate phosphodiesterase gamma-1	8	8	7.8	148.53	1290	no
P19256	CD58	Lymphocyte function-associated antigen 3	3	3	8	28.147	250	no
P19338	NCL	Nucleolin	39	39	40.6	76.613	710	no
P19387	POLR2C	DNA-directed RNA polymerase II subunit RPB3	7	7	30.9	31.441	275	no
P19388	POLR2E	DNA-directed RNA polymerases I, II, and III subunit RPABC1	6	6	31.9	24.551	210	no
P19440	GGT1	Gamma-glutamyltranspeptidase 1	9	2	15.3	61.409	569	no
P19447	ERCC3	TFIIH basal transcription factor complex helicase XPB subunit	4	4	5.6	89.277	782	no
P19474	TRIM21	E3 ubiquitin-protein ligase TRIM21	2	2	4	54.169	475	no
P19525	EIF2AK2	Interferon-induced, double-stranded RNA-activated protein kinase	10	10	19.1	62.094	551	no
P19623	SRM	Spermidine synthase	12	12	55	33.824	302	no
P19634	SLC9A1	Sodium/hydrogen exchanger 1	8	8	12.9	90.762	815	no
P19784	CSNK2A2	Casein kinase II subunit alpha'	16	16	48.9	41.213	350	yes
P19838	NFKB1	Nuclear factor NF-kappa-B p105 subunit	6	6	9.2	105.35	968	yes
P19961	AMY2B	Alpha-amylase 2B	2	2	3.5	57.709	511	no
P19971	TYMP	Thymidine phosphorylase	9	9	23.9	49.955	482	yes
P20020	ATP2B1	Plasma membrane calcium-transporting ATPase 1	36	21	34.5	138.75	1258	no
P20042	EIF2S2	Eukaryotic translation initiation factor 2 subunit 2	18	18	46.5	38.388	333	no
P20073	ANXA7	Annexin A7	22	22	42.4	52.739	488	no
P20290	BTF3	Transcription factor BTF3	7	7	44.7	22.168	206	no
P20333	TNFRSF1B	Tumor necrosis factor receptor superfamily member 1B	2	2	6.5	48.291	461	no
P20337	RAB3B	Ras-related protein Rab-3B	4	3	22.8	24.758	219	no
P20338	RAB4A	Ras-related protein Rab-4A	6	4	32.1	24.389	218	no
P20339	RAB5A	Ras-related protein Rab-5A	11	8	78.1	23.658	215	no
P20340	RAB6A	Ras-related protein Rab-6A	13	8	61.5	23.593	208	no
P20585	MSH3	DNA mismatch repair protein Msh3	2	2	3.8	127.41	1137	no
P20618	PSMB1	Proteasome subunit beta type-1	9	9	51	26.489	241	no
P20645	M6PR	Cation-dependent mannose-6-phosphate receptor	8	8	32.9	30.993	277	no
P20674	COX5A	Cytochrome c oxidase subunit 5A, mitochondrial	2	2	6.7	16.762	150	no
P20700	LMNB1	Lamin-B1	30	26	52	66.408	586	no
P20810	CAST	Calpastatin	19	19	31.5	76.572	708	no
P20839	IMPDH1	Inosine-5'-monophosphate dehydrogenase 1	5	4	12.3	55.405	514	no
P20930	FLG	Filaggrin	16	16	8.2	435.16	4061	no
P20936	RASA1	Ras GTPase-activating protein 1	12	12	14.1	116.4	1047	no
P20962	PTMS	Parathymosin	2	2	11.8	11.53	102	no
P21127	CDK11B	Cyclin-dependent kinase 11B	10	10	11.7	92.706	795	no
P21266	GSTM3	Glutathione S-transferase Mu 3	6	6	28	26.559	225	no
P21281	ATP6V1B2	V-type proton ATPase subunit B, brain isoform	23	23	49.1	56.5	511	no
P21283	ATP6V1C1	V-type proton ATPase subunit C 1	18	18	50.8	43.941	382	no
P21291	CSRP1	Cysteine and glycine-rich protein 1	11	11	68.4	20.567	193	no
P21333	FLNA	Filamin-A	134	121	66.1	280.74	2647	no
P21359	NF1	Neurofibromin	32	32	14	319.37	2839	no
P21399	ACO1	Cytoplasmic aconitate hydratase	24	24	34	98.398	889	no
P21579	SYT1	Synaptotagmin-1	23	23	52.4	47.573	422	no
P21583	KITLG	Kit ligand	4	4	17.9	30.898	273	yes
P21589	NT5E	5'-nucleotidase	27	27	55.1	63.367	574	no
P21709	EPHA1	Ephrin type-A receptor 1	7	7	11	108.13	976	yes
P21741	MDK	Midkine	9	9	60.8	15.585	143	yes
P21796	VDAC1	Voltage-dependent anion-selective channel protein 1	11	11	44.9	30.772	283	no
P21860	ERBB3	Receptor tyrosine-protein kinase erbB-3	8	8	7.5	148.1	1342	yes
P21926	CD9	CD9 antigen	10	10	33.3	25.416	228	no
P21964	COMT	Catechol O-methyltransferase	3	3	11.4	30.037	271	no
P21980	TGM2	Protein-glutamine gamma-glutamyltransferase 2	39	38	64.3	77.328	687	no
P22059	OSBP	Oxysterol-binding protein 1	18	18	28.4	89.42	807	no
P22061	PCMT1	Protein-L-isoaspartate(D-aspartate) O-methyltransferase	8	8	44.5	24.636	227	no
P22087	FBL	rRNA 2'-O-methyltransferase fibrillarin	17	15	52	33.784	321	no
P22102	GART	Trifunctional purine biosynthetic protein adenosine-3	44	44	57.1	107.77	1010	no
P22223	CDH3	Cadherin-3	33	31	45.6	91.417	829	yes
P22234	PAICS	Multifunctional protein ADE2	23	23	48.5	47.079	425	no
P22307	SCP2	Non-specific lipid-transfer protein	7	7	9.5	58.993	547	no
P22314	UBA1	Ubiquitin-like modifier-activating enzyme 1	39	39	46.5	117.85	1058	no
P22392	NME2	Nucleoside diphosphate kinase B	13	8	84.2	17.298	152	no
P22413	ENPP1	Ectonucleotide pyrophosphatase/phosphodiesterase family member 1	11	11	14.1	104.92	925	no
P22455	FGFR4	Fibroblast growth factor receptor 4	3	3	4	87.953	802	yes
P22466	GAL	Galanin peptides	4	4	35	13.302	123	yes
P22528	SPRR1B	Cornifin-B	4	4	61.8	9.8875	89	no
P22626	HNRNPA2B1	Heterogeneous nuclear ribonucleoproteins A2/B1	21	20	50.4	37.429	353	no
P22681	CBL	E3 ubiquitin-protein ligase CBL	7	7	10.3	99.632	906	no
P22692	IGFBP4	Insulin-like growth factor-binding protein 4	7	7	29.5	27.934	258	no
P22694	PRKACB	cAMP-dependent protein kinase catalytic subunit beta	9	3	28.2	40.622	351	no
P22695	UQCRC2	Cytochrome b-c1 complex subunit 2, mitochondrial	3	3	9.7	48.442	453	no
P22735	TGM1	Protein-glutamine gamma-glutamyltransferase K	11	11	13.8	89.786	817	no
P23142	FBLN1	Fibulin-1	2	2	3.7	77.213	703	no
P23193	TCEA1	Transcription elongation factor A protein 1	7	7	22.9	33.969	301	no
P23229	ITGA6	Integrin alpha-6	73	73	64	126.6	1130	no
P23246	SFPQ	Splicing factor, proline- and glutamine-rich	18	17	27.6	76.149	707	no
P23258	TUBG1	Tubulin gamma-1 chain	12	12	37.9	51.169	451	no
P23284	PPIB	Peptidyl-prolyl cis-trans isomerase B	12	12	50.5	23.742	216	no
P23368	ME2	NAD-dependent malic enzyme, mitochondrial	2	2	3.9	65.443	584	no
P23381	WARS	Tryptophan--tRNA ligase, cytoplasmic	20	20	52.4	53.165	471	no
P23396	RPS3	40S ribosomal protein S3	24	24	81.1	26.688	243	no
P23458	JAK1	Tyrosine-protein kinase JAK1	26	24	25.2	133.28	1154	no
P23469	PTPRE	Receptor-type tyrosine-protein phosphatase epsilon	27	26	41.1	80.641	700	no
P23470	PTPRG	Receptor-type tyrosine-protein phosphatase gamma	19	19	16.3	162	1445	no
P23471	PTPRZ1	Receptor-type tyrosine-protein phosphatase zeta	2	2	1.3	254.58	2315	no
P23490	LOR	Loricrin	2	2	4.2	25.76	312	no
P23508	MCC	Colorectal mutant cancer protein	2	2	2.9	93.026	829	no
P23526	AHCY	Adenosylhomocysteinase	24	24	47.2	47.716	432	no
P23528	CFL1	Cofilin-1	23	19	77.7	18.502	166	no
P23588	EIF4B	Eukaryotic translation initiation factor 4B	14	14	26.2	69.15	611	no
P23610	F8A1	Factor VIII intron 22 protein	2	2	9.2	39.103	371	no
P23634	ATP2B4	Plasma membrane calcium-transporting ATPase 4	34	21	32.6	137.92	1241	no
P23677	ITPKA	Inositol-trisphosphate 3-kinase A	5	5	12.1	51.008	461	no
P23919	DTYMK	Thymidylate kinase	10	10	41	23.819	212	no
P23921	RRM1	Ribonucleoside-diphosphate reductase large subunit	22	22	35.4	90.069	792	no
P24347	MMP11	Stromelysin-3	6	6	16.8	54.589	488	yes
P24386	CHM	Rab proteins geranylgeranyltransferase component A 1	5	5	11	73.475	653	no
P24390	KDELR1	ER lumen protein-retaining receptor 1	3	2	19.8	24.542	212	no
P24534	EEF1B2	Elongation factor 1-beta	8	7	52.9	24.763	225	no
P24539	ATP5F1	ATP synthase F(0) complex subunit B1, mitochondrial	3	3	13.7	28.908	256	no
P24592	IGFBP6	Insulin-like growth factor-binding protein 6	3	3	15.8	25.322	240	no
P24666	ACP1	Low molecular weight phosphotyrosine protein phosphatase	8	8	47.5	18.042	158	no
P24752	ACAT1	Acetyl-CoA acetyltransferase, mitochondrial	5	5	15	45.199	427	no
P24821	TNC	Tenascin	22	22	13.5	240.85	2201	no
P24863	CCNC	Cyclin-C	4	4	17.7	33.242	283	no
P24928	POLR2A	DNA-directed RNA polymerase II subunit RPB1	21	21	13.5	217.17	1970	no
P24941	CDK2	Cyclin-dependent kinase 2	9	6	30.2	33.929	298	no
P25098	ADRBK1	Beta-adrenergic receptor kinase 1	5	5	6.2	79.573	689	no
P25205	MCM3	DNA replication licensing factor MCM3	32	32	40.6	90.98	808	no
P25311	AZGP1	Zinc-alpha-2-glycoprotein	9	9	29.2	34.258	298	no
P25325	MPST	3-mercaptopyruvate sulfurtransferase	10	10	40.4	33.178	297	no
P25398	RPS12	40S ribosomal protein S12	7	7	53.8	14.515	132	no
P25445	FAS	Tumor necrosis factor receptor superfamily member 6	14	14	41.2	37.732	335	yes
P25685	DNAJB1	DnaJ homolog subfamily B member 1	17	16	43.5	38.044	340	no
P25686	DNAJB2	DnaJ homolog subfamily B member 2	5	4	18.8	35.58	324	no
P25705	ATP5A1	ATP synthase subunit alpha, mitochondrial	10	10	23.7	59.75	553	yes
P25786	PSMA1	Proteasome subunit alpha type-1	18	18	63.1	29.555	263	no
P25787	PSMA2	Proteasome subunit alpha type-2	9	9	47.9	25.898	234	no
P25788	PSMA3	Proteasome subunit alpha type-3	13	13	44.3	28.433	255	no
P25789	PSMA4	Proteasome subunit alpha type-4	9	9	39.5	29.483	261	yes
P25815	S100P	Protein S100-P	2	2	24.2	10.4	95	yes
P26006	ITGA3	Integrin alpha-3	30	30	28.2	116.61	1051	no
P26038	MSN	Moesin	2	2	0	67.819	577	no
P26045	PTPN3	Tyrosine-protein phosphatase non-receptor type 3	4	4	5	103.99	913	no
P26196	DDX6	Probable ATP-dependent RNA helicase DDX6	14	14	34	54.416	483	yes
P26358	DNMT1	DNA (cytosine-5)-methyltransferase 1	9	9	5.8	183.16	1616	no
P26368	U2AF2	Splicing factor U2AF 65 kDa subunit	9	9	31.4	53.5	475	no
P26373	RPL13	60S ribosomal protein L13	15	15	50.2	24.261	211	no
P26374	CHML	Rab proteins geranylgeranyltransferase component A 2	3	3	5.9	74.071	656	no
P26447	S100A4	Protein S100-A4	6	6	43.6	11.728	101	yes
P26572	MGAT1	Alpha-1,3-mannosyl-glycoprotein 2-beta-N-acetylglucosaminyltransferase	5	5	12.8	50.878	445	no
P26583	HMGB2	High mobility group protein B2	11	9	42.6	24.033	209	no
P26599	PTBP1	Polypyrimidine tract-binding protein 1	13	10	35	57.221	531	no
P26639	TARS	Threonine--tRNA ligase, cytoplasmic	36	36	54.4	83.434	723	no
P26640	VARS	Valine--tRNA ligase	40	40	36.4	140.47	1264	no
P26641	EEF1G	Elongation factor 1-gamma	22	22	48.7	50.118	437	no
P26885	FKBP2	Peptidyl-prolyl cis-trans isomerase FKBP2	3	3	28.9	15.649	142	no
P27105	STOM	Erythrocyte band 7 integral membrane protein	9	9	35.1	31.73	288	no
P27348	YWHAQ	14-3-3 protein theta	18	12	59.6	27.764	245	no
P27361	MAPK3	Mitogen-activated protein kinase 3	6	2	19.8	43.135	379	no
P27448	MARK3	MAP/microtubule affinity-regulating kinase 3	15	10	23.8	84.488	753	no
P27482	CALML3	Calmodulin-like protein 3	10	8	63.8	16.891	149	no
P27487	DPP4	Dipeptidyl peptidase 4	11	11	15.7	88.278	766	yes
P27635	RPL10	60S ribosomal protein L10	13	13	47.2	24.604	214	no
P27694	RPA1	Replication protein A 70 kDa DNA-binding subunit	17	17	36.2	68.137	616	no
P27695	APEX1	DNA-(apurinic or apyrimidinic site) lyase	15	15	57.9	35.554	318	yes
P27701	CD82	CD82 antigen	7	7	31.5	29.625	267	yes
P27707	DCK	Deoxycytidine kinase	6	6	20.4	30.518	260	no
P27708	CAD	CAD protein	55	55	34.2	242.98	2225	no
P27797	CALR	Calreticulin	13	13	42	48.141	417	no
P27816	MAP4	Microtubule-associated protein 4	19	19	20.6	121	1152	no
P27824	CANX	Calnexin	21	21	37.7	67.567	592	no
P27986	PIK3R1	Phosphatidylinositol 3-kinase regulatory subunit alpha	9	7	12.7	83.597	724	yes
P28062	PSMB8	Proteasome subunit beta type-8	5	5	21.4	30.354	276	no
P28065	PSMB9	Proteasome subunit beta type-9	2	2	15.1	23.264	219	no
P28066	PSMA5	Proteasome subunit alpha type-5	10	10	52.3	26.411	241	yes
P28070	PSMB4	Proteasome subunit beta type-4	6	6	31.1	29.204	264	no
P28072	PSMB6	Proteasome subunit beta type-6	8	8	44.8	25.357	239	no
P28074	PSMB5	Proteasome subunit beta type-5	10	10	39.9	28.48	263	no
P28290	SSFA2	Sperm-specific antigen 2	5	5	4.8	138.38	1259	no
P28331	NDUFS1	NADH-ubiquinone oxidoreductase 75 kDa subunit, mitochondrial	2	2	2.3	79.467	727	no
P28340	POLD1	DNA polymerase delta catalytic subunit	4	4	4.7	123.63	1107	no
P28370	SMARCA1	Probable global transcription activator SNF2L1	17	6	17.6	122.6	1054	no
P28482	MAPK1	Mitogen-activated protein kinase 1	15	11	48.9	41.389	360	no
P28676	GCA	Grancalcin	6	6	30.9	24.01	217	no
P28702	RXRB	Retinoic acid receptor RXR-beta	3	3	7.7	56.921	533	no
P28799	GRN	Granulins	3	3	6.4	63.544	593	no
P28838	LAP3	Cytosol aminopeptidase	18	18	48	56.166	519	no
P29033	GJB2	Gap junction beta-2 protein	2	2	10.6	26.215	226	no
P29034	S100A2	Protein S100-A2	7	7	27.6	11.117	98	no
P29120	PCSK1	Neuroendocrine convertase 1	3	3	3.9	84.151	753	yes
P29122	PCSK6	Proprotein convertase subtilisin/kexin type 6	6	6	6.8	106.42	969	no
P29144	TPP2	Tripeptidyl-peptidase 2	45	45	45.8	138.35	1249	no
P29218	IMPA1	Inositol monophosphatase 1	11	11	39.7	30.188	277	no
P29279	CTGF	Connective tissue growth factor	4	4	11.5	38.091	349	no
P29317	EPHA2	Ephrin type-A receptor 2	38	36	52.4	108.27	976	yes
P29323	EPHB2	Ephrin type-B receptor 2	21	16	24.8	117.49	1055	yes
P29350	PTPN6	Tyrosine-protein phosphatase non-receptor type 6	20	20	38.2	67.56	595	no
P29353	SHC1	SHC-transforming protein 1	5	5	12.3	62.821	583	yes
P29373	CRABP2	Cellular retinoic acid-binding protein 2	11	11	68.8	15.693	138	no
P29401	TKT	Transketolase	30	30	55.4	67.877	623	no
P29474	NOS3	Nitric oxide synthase, endothelial	3	3	2.4	133.29	1203	no
P29508	SERPINB3	Serpin B3	18	9	42.3	44.564	390	no
P29590	PML	Protein PML	2	2	2.2	97.55	882	no
P29597	TYK2	Non-receptor tyrosine-protein kinase TYK2	12	10	10.9	133.65	1187	no
P29692	EEF1D	Elongation factor 1-delta	10	9	47.3	31.121	281	no
P29966	MARCKS	Myristoylated alanine-rich C-kinase substrate	16	15	57.8	31.554	332	no
P29992	GNA11	Guanine nucleotide-binding protein subunit alpha-11	19	9	56.3	42.123	359	no
P30040	ERP29	Endoplasmic reticulum resident protein 29	6	6	26.8	28.993	261	no
P30041	PRDX6	Peroxiredoxin-6	19	19	83	25.035	224	no
P30042	C21orf33	ES1 protein homolog, mitochondrial	2	2	13.1	28.17	268	no
P30043	BLVRB	Flavin reductase (NADPH)	7	7	38.3	22.119	206	no
P30044	PRDX5	Peroxiredoxin-5, mitochondrial	9	9	44.9	22.086	214	no
P30046	DDT	D-dopachrome decarboxylase	7	7	55.9	12.712	118	no
P30047	GCHFR	GTP cyclohydrolase 1 feedback regulatory protein	2	2	21.4	9.6981	84	no
P30048	PRDX3	Thioredoxin-dependent peroxide reductase, mitochondrial	5	5	21.5	27.692	256	no
P30049	ATP5D	ATP synthase subunit delta, mitochondrial	2	2	13.7	17.49	168	no
P30050	RPL12	60S ribosomal protein L12	9	9	69.1	17.818	165	no
P30084	ECHS1	Enoyl-CoA hydratase, mitochondrial	5	5	26.9	31.387	290	no
P30085	CMPK1	UMP-CMP kinase	7	7	42.9	22.222	196	no
P30086	PEBP1	Phosphatidylethanolamine-binding protein 1	12	12	80.7	21.057	187	no
P30101	PDIA3	Protein disulfide-isomerase A3	35	35	64.2	56.782	505	no
P30153	PPP2R1A	Serine/threonine-protein phosphatase 2A 65 kDa regulatory subunit A alpha isoform	30	22	56.2	65.308	589	no
P30154	PPP2R1B	Serine/threonine-protein phosphatase 2A 65 kDa regulatory subunit A beta isoform	15	7	30.9	66.213	601	no
P30260	CDC27	Cell division cycle protein 27 homolog	9	9	15.9	91.866	824	no
P30419	NMT1	Glycylpeptide N-tetradecanoyltransferase 1	11	9	31	56.806	496	yes
P30455	HLA-A	HLA class I histocompatibility antigen, A-36 alpha chain	22	3	58.6	40.933	365	no
P30466	HLA-B	HLA class I histocompatibility antigen, B-18 alpha chain	16	1	49.7	40.274	362	no
P30519	HMOX2	Heme oxygenase 2	6	6	28.5	36.032	316	no
P30520	ADSS	Adenylosuccinate synthetase isozyme 2	13	13	34.2	50.097	456	no
P30530	AXL	Tyrosine-protein kinase receptor UFO	12	12	17	98.335	894	yes
P30536	TSPO	Translocator protein	2	2	9.5	18.828	169	yes
P30566	ADSL	Adenylosuccinate lyase	15	15	44	54.889	484	no
P30622	CLIP1	CAP-Gly domain-containing linker protein 1	5	5	4.1	162.24	1438	no
P30626	SRI	Sorcin	9	9	44.9	21.676	198	no
P30711	GSTT1	Glutathione S-transferase theta-1	2	2	11.7	27.335	240	no
P30740	SERPINB1	Leukocyte elastase inhibitor	16	15	47.2	42.741	379	no
P30825	SLC7A1	High affinity cationic amino acid transporter 1	8	7	11	67.638	629	no
P30837	ALDH1B1	Aldehyde dehydrogenase X, mitochondrial	4	2	8.1	57.206	517	no
P30838	ALDH3A1	Aldehyde dehydrogenase, dimeric NADP-preferring	3	2	7.7	50.394	453	no
P30876	POLR2B	DNA-directed RNA polymerase II subunit RPB2	21	21	19.3	133.9	1174	no
P30989	NTSR1	Neurotensin receptor type 1	6	6	20.1	46.258	418	yes
P31025	LCN1	Lipocalin-1	3	3	16.5	19.25	176	no
P31040	SDHA	Succinate dehydrogenase [ubiquinone] flavoprotein subunit, mitochondrial	2	2	4.2	72.691	664	no
P31146	CORO1A	Coronin-1A	16	16	36	51.026	461	no
P31150	GDI1	Rab GDP dissociation inhibitor alpha	18	9	51.2	50.582	447	no
P31151	S100A7	Protein S100-A7	8	4	48.5	11.471	101	no
P31153	MAT2A	S-adenosylmethionine synthase isoform type-2	16	16	46.1	43.66	395	no
P31321	PRKAR1B	cAMP-dependent protein kinase type I-beta regulatory subunit	8	6	27.6	43.072	381	no
P31350	RRM2	Ribonucleoside-diphosphate reductase subunit M2	15	13	47.3	44.877	389	yes
P31431	SDC4	Syndecan-4	10	10	35.4	21.641	198	no
P31483	TIA1	Nucleolysin TIA-1 isoform p40	4	3	13.2	42.963	386	no
P31641	SLC6A6	Sodium- and chloride-dependent taurine transporter	8	7	13.4	69.829	620	no
P31689	DNAJA1	DnaJ homolog subfamily A member 1	22	22	55.9	44.868	397	no
P31749	AKT1	RAC-alpha serine/threonine-protein kinase	3	3	11	55.686	480	yes
P31751	AKT2	RAC-beta serine/threonine-protein kinase	2	2	5.6	55.768	481	yes
P31939	ATIC	Bifunctional purine biosynthesis protein PURH	34	34	67.9	64.615	592	no
P31942	HNRNPH3	Heterogeneous nuclear ribonucleoprotein H3	5	4	17.3	36.926	346	no
P31943	HNRNPH1	Heterogeneous nuclear ribonucleoprotein H	11	8	38.1	49.229	449	no
P31944	CASP14	Caspase-14	13	13	48.3	27.679	242	no
P31946	YWHAB	14-3-3 protein beta/alpha	15	8	63.4	28.082	246	no
P31947	SFN	14-3-3 protein sigma	20	16	78.6	27.774	248	yes
P31948	STIP1	Stress-induced-phosphoprotein 1	38	38	53.8	62.639	543	no
P31949	S100A11	Protein S100-A11	8	8	56.2	11.74	105	yes
P32004	L1CAM	Neural cell adhesion molecule L1	36	36	36.5	140	1257	yes
P32119	PRDX2	Peroxiredoxin-2	13	12	70.7	21.892	198	yes
P32121	ARRB2	Beta-arrestin-2	8	8	27.6	46.105	409	no
P32241	VIPR1	Vasoactive intestinal polypeptide receptor 1	3	3	6.3	51.547	457	no
P32249	GPR183	G-protein coupled receptor 183	2	2	5.3	41.224	361	no
P32320	CDA	Cytidine deaminase	3	3	41.1	16.185	146	no
P32321	DCTD	Deoxycytidylate deaminase	4	4	27	20.016	178	no
P32856	STX2	Syntaxin-2	10	10	39.2	33.341	288	no
P32969	RPL9	60S ribosomal protein L9	11	11	62	21.863	192	no
P32970	CD70	CD70 antigen	5	5	32.1	21.118	193	no
P33121	ACSL1	Long-chain-fatty-acid--CoA ligase 1	4	3	6.4	77.942	698	no
P33176	KIF5B	Kinesin-1 heavy chain	54	44	58	109.68	963	no
P33240	CSTF2	Cleavage stimulation factor subunit 2	5	5	12.5	60.959	577	no
P33316	DUT	Deoxyuridine 5'-triphosphate nucleotidohydrolase, mitochondrial	7	7	34.1	26.563	252	no
P33527	ABCC1	Multidrug resistance-associated protein 1	60	58	44.2	171.59	1531	no
P33764	S100A3	Protein S100-A3	2	2	17.8	11.713	101	no
P33908	MAN1A1	Mannosyl-oligosaccharide 1,2-alpha-mannosidase IA	12	12	19.8	72.968	653	no
P33947	KDELR2	ER lumen protein-retaining receptor 2	3	1	19.8	24.422	212	no
P33981	TTK	Dual specificity protein kinase TTK	4	4	5.1	97.071	857	no
P33991	MCM4	DNA replication licensing factor MCM4	35	35	44.4	96.557	863	no
P33992	MCM5	DNA replication licensing factor MCM5	24	24	36	82.285	734	no
P33993	MCM7	DNA replication licensing factor MCM7	29	29	44.9	81.307	719	yes
P34059	GALNS	N-acetylgalactosamine-6-sulfatase	2	2	4.8	58.025	522	no
P34096	RNASE4	Ribonuclease 4	2	2	21.1	16.84	147	no
P34896	SHMT1	Serine hydroxymethyltransferase, cytosolic	16	16	44.1	53.082	483	no
P34897	SHMT2	Serine hydroxymethyltransferase, mitochondrial	12	12	27.8	55.992	504	no
P34913	EPHX2	Bifunctional epoxide hydrolase 2	2	2	5.2	62.615	555	no
P34932	HSPA4	Heat shock 70 kDa protein 4	47	44	63.2	94.33	840	no
P34949	MPI	Mannose-6-phosphate isomerase	5	5	16.3	46.655	423	no
P35052	GPC1	Glypican-1	24	24	53.6	61.68	558	no
P35080	PFN2	Profilin-2	7	7	44.3	15.046	140	no
P35221	CTNNA1	Catenin alpha-1	56	43	70.4	100.07	906	no
P35222	CTNNB1	Catenin beta-1	38	33	56	85.496	781	yes
P35232	PHB	Prohibitin	12	12	55.5	29.804	272	no
P35237	SERPINB6	Serpin B6	10	9	30.3	42.621	376	no
P35240	NF2	Merlin	14	14	29.2	69.689	595	no
P35241	RDX	Radixin	50	32	62.3	68.563	583	no
P35244	RPA3	Replication protein A 14 kDa subunit	4	4	52.9	13.569	121	no
P35249	RFC4	Replication factor C subunit 4	11	11	38.8	39.681	363	no
P35250	RFC2	Replication factor C subunit 2	8	8	30.5	39.157	354	no
P35251	RFC1	Replication factor C subunit 1	3	3	3	128.25	1148	no
P35268	RPL22	60S ribosomal protein L22	5	5	41.4	14.787	128	no
P35269	GTF2F1	General transcription factor IIF subunit 1	2	2	5.4	58.24	517	no
P35270	SPR	Sepiapterin reductase	8	8	40.2	28.048	261	no
P35318	ADM	ADM	2	2	14.6	20.42	185	yes
P35326	SPRR2A	Small proline-rich protein 2A	2	2	43.1	7.9653	72	no
P35520	CBS	Cystathionine beta-synthase	4	4	13.1	60.586	551	no
P35527	KRT9	Keratin, type I cytoskeletal 9	41	40	73.4	62.064	623	no
P35568	IRS1	Insulin receptor substrate 1	2	2	1.5	131.59	1242	yes
P35573	AGL	Glycogen debranching enzyme	23	23	18	174.76	1532	no
P35579	MYH9	Myosin-9	119	96	55.4	226.53	1960	no
P35580	MYH10	Myosin-10	53	29	29.8	229	1976	no
P35606	COPB2	Coatomer subunit beta'	33	33	46.7	102.49	906	no
P35610	SOAT1	Sterol O-acyltransferase 1	2	2	4.9	64.734	550	no
P35611	ADD1	Alpha-adducin	11	11	18.5	80.954	737	no
P35613	BSG	Basigin	11	11	29.9	42.2	385	yes
P35637	FUS	RNA-binding protein FUS	5	3	8.6	53.425	526	no
P35658	NUP214	Nuclear pore complex protein Nup214	3	3	1.7	213.62	2090	no
P35659	DEK	Protein DEK	11	11	34.9	42.674	375	yes
P35754	GLRX	Glutaredoxin-1	4	4	43.4	11.776	106	no
P35790	CHKA	Choline kinase alpha	4	4	10.9	52.248	457	no
P35813	PPM1A	Protein phosphatase 1A	5	3	15.7	42.447	382	no
P35998	PSMC2	26S protease regulatory subunit 7	2	2	0	48.633	433	no
P36383	GJC1	Gap junction gamma-1 protein	7	7	27.5	45.469	396	no
P36404	ARL2	ADP-ribosylation factor-like protein 2	5	5	34.8	20.878	184	no
P36405	ARL3	ADP-ribosylation factor-like protein 3	11	11	73.1	20.455	182	no
P36507	MAP2K2	Dual specificity mitogen-activated protein kinase kinase 2	15	8	43	44.424	400	no
P36542	ATP5C1	ATP synthase subunit gamma, mitochondrial	2	2	7	32.996	298	no
P36543	ATP6V1E1	V-type proton ATPase subunit E 1	11	11	44.2	26.145	226	no
P36551	CPOX	Oxygen-dependent coproporphyrinogen-III oxidase, mitochondrial	15	15	36.3	50.151	454	no
P36578	RPL4	60S ribosomal protein L4	31	31	55.3	47.697	427	no
P36639	NUDT1	7,8-dihydro-8-oxoguanine triphosphatase	3	3	19.8	22.519	197	no
P36776	LONP1	Lon protease homolog, mitochondrial	2	2	2.3	106.49	959	no
P36871	PGM1	Phosphoglucomutase-1	12	12	26.2	61.448	562	no
P36873	PPP1CC	Serine/threonine-protein phosphatase PP1-gamma catalytic subunit	18	3	54.8	36.983	323	no
P36894	BMPR1A	Bone morphogenetic protein receptor type-1A	5	5	13.9	60.197	532	no
P36896	ACVR1B	Activin receptor type-1B	5	3	12.3	56.806	505	no
P36897	TGFBR1	TGF-beta receptor type-1	5	3	14.3	55.959	503	no
P36915	GNL1	Guanine nucleotide-binding protein-like 1	11	11	24.2	68.66	607	no
P36941	LTBR	Tumor necrosis factor receptor superfamily member 3	3	3	8.3	46.709	435	no
P36952	SERPINB5	Serpin B5	7	7	25.1	42.1	375	yes
P36957	DLST	Dihydrolipoyllysine-residue succinyltransferase component of 2-oxoglutarate dehydrogenase complex, mitochondrial	6	6	16.3	48.755	453	no
P36969	GPX4	Phospholipid hydroperoxide glutathione peroxidase, mitochondrial	10	10	48.2	22.174	197	no
P37108	SRP14	Signal recognition particle 14 kDa protein	7	7	41.2	14.57	136	no
P37173	TGFBR2	TGF-beta receptor type-2	11	11	22.2	64.567	567	yes
P37198	NUP62	Nuclear pore glycoprotein p62	5	5	11.9	53.254	522	no
P37235	HPCAL1	Hippocalcin-like protein 1	13	8	59.1	22.313	193	no
P37268	FDFT1	Squalene synthase	2	2	5.3	48.115	417	no
P37802	TAGLN2	Transgelin-2	13	13	68.3	22.391	199	no
P37837	TALDO1	Transaldolase	19	19	47.8	37.54	337	no
P38117	ETFB	Electron transfer flavoprotein subunit beta	10	10	37.3	27.843	255	no
P38159	RBMX	RNA-binding motif protein, X chromosome	7	7	17.1	42.331	391	no
P38432	COIL	Coilin	4	4	8.7	62.608	576	no
P38571	LIPA	Lysosomal acid lipase/cholesteryl ester hydrolase	2	2	5.8	45.418	399	no
P38606	ATP6V1A	V-type proton ATPase catalytic subunit A	32	32	54.1	68.303	617	no
P38646	HSPA9	Stress-70 protein, mitochondrial	19	18	32.5	73.68	679	yes
P38919	EIF4A3	Eukaryotic initiation factor 4A-III	20	16	39.9	46.871	411	no
P39019	RPS19	40S ribosomal protein S19	14	14	62.8	16.06	145	no
P39023	RPL3	60S ribosomal protein L3	31	31	62.8	46.108	403	no
P39060	COL18A1	Collagen alpha-1(XVIII) chain	33	33	20.1	178.19	1754	no
P39656	DDOST	Dolichyl-diphosphooligosaccharide--protein glycosyltransferase 48 kDa subunit	10	10	28.1	50.8	456	no
P39687	ANP32A	Acidic leucine-rich nuclear phosphoprotein 32 family member A	9	7	32.9	28.585	249	no
P39748	FEN1	Flap endonuclease 1	12	11	40.5	42.592	380	no
P40121	CAPG	Macrophage-capping protein	11	11	33.9	38.498	348	no
P40189	IL6ST	Interleukin-6 receptor subunit beta	8	8	9.9	103.54	918	no
P40222	TXLNA	Alpha-taxilin	6	6	10.4	61.89	546	no
P40227	CCT6A	T-complex protein 1 subunit zeta	24	24	50.5	58.024	531	no
P40429	RPL13A	60S ribosomal protein L13a	15	15	47.3	23.577	203	no
P40616	ARL1	ADP-ribosylation factor-like protein 1	3	3	23.8	20.417	181	no
P40763	STAT3	Signal transducer and activator of transcription 3	5	5	9.2	88.067	770	yes
P40818	USP8	Ubiquitin carboxyl-terminal hydrolase 8	12	12	13	127.52	1118	no
P40925	MDH1	Malate dehydrogenase, cytoplasmic	12	12	43.1	36.426	334	no
P40926	MDH2	Malate dehydrogenase, mitochondrial	18	18	65.7	35.503	338	no
P40937	RFC5	Replication factor C subunit 5	6	6	21.5	38.496	340	no
P40938	RFC3	Replication factor C subunit 3	6	6	23.9	40.556	356	no
P41091	EIF2S3	Eukaryotic translation initiation factor 2 subunit 3	21	21	50.6	51.109	472	no
P41208	CETN2	Centrin-2	4	3	29.7	19.738	172	no
P41221	WNT5A	Protein Wnt-5a	13	13	37.4	42.339	380	yes
P41223	BUD31	Protein BUD31 homolog	9	9	54.9	17	144	no
P41227	NAA10	N-alpha-acetyltransferase 10	11	11	51.1	26.458	235	yes
P41236	PPP1R2	Protein phosphatase inhibitor 2	7	7	37.1	23.015	205	no
P41240	CSK	Tyrosine-protein kinase CSK	9	9	24.7	50.704	450	no
P41250	GARS	Glycine--tRNA ligase	33	33	45.3	83.165	739	no
P41252	IARS	Isoleucine--tRNA ligase, cytoplasmic	50	50	48.3	144.5	1262	no
P41273	TNFSF9	Tumor necrosis factor ligand superfamily member 9	4	4	18.9	26.624	254	no
P41440	SLC19A1	Folate transporter 1	10	10	22.8	64.868	591	no
P41567	EIF1	Eukaryotic translation initiation factor 1	9	4	56.6	12.732	113	no
P41743	PRKCI	Protein kinase C iota type	6	6	13.8	68.262	596	no
P42025	ACTR1B	Beta-centractin	9	4	29.5	42.293	376	no
P42166	TMPO	Lamina-associated polypeptide 2, isoform alpha	9	3	20.7	75.491	694	no
P42167	TMPO	Lamina-associated polypeptide 2, isoforms beta/gamma	10	4	30.6	50.67	454	no
P42224	STAT1	Signal transducer and activator of transcription 1-alpha/beta	17	17	27.1	87.334	750	yes
P42285	SKIV2L2	Superkiller viralicidic activity 2-like 2	26	26	29.8	117.8	1042	no
P42330	AKR1C3	Aldo-keto reductase family 1 member C3	3	3	13.6	36.853	323	no
P42336	PIK3CA	Phosphatidylinositol 4,5-bisphosphate 3-kinase catalytic subunit alpha isoform	3	3	4	124.28	1068	no
P42338	PIK3CB	Phosphatidylinositol 4,5-bisphosphate 3-kinase catalytic subunit beta isoform	4	4	4.4	122.76	1070	yes
P42345	MTOR	Serine/threonine-protein kinase mTOR	29	29	17.2	288.89	2549	yes
P42356	PI4KA	Phosphatidylinositol 4-kinase alpha	43	43	27.2	231.32	2044	no
P42357	HAL	Histidine ammonia-lyase	10	10	17.4	72.697	657	no
P42566	EPS15	Epidermal growth factor receptor substrate 15	8	8	10.6	98.655	896	no
P42574	CASP3	Caspase-3	2	2	6.9	31.608	277	no
P42575	CASP2	Caspase-2	4	4	16.4	50.685	452	no
P42677	RPS27	40S ribosomal protein S27	5	3	40.5	9.461	84	no
P42685	FRK	Tyrosine-protein kinase FRK	4	3	7.5	58.253	505	no
P42695	NCAPD3	Condensin-2 complex subunit D3	2	2	2.1	168.89	1498	no
P42696	RBM34	RNA-binding protein 34	4	4	9.8	48.564	430	no
P42704	LRPPRC	Leucine-rich PPR motif-containing protein, mitochondrial	12	12	10.5	157.9	1394	yes
P42766	RPL35	60S ribosomal protein L35	7	7	39.8	14.551	123	no
P42785	PRCP	Lysosomal Pro-X carboxypeptidase	9	9	23.8	55.799	496	no
P42830	CXCL5	C-X-C motif chemokine 5	4	4	36.8	11.972	114	yes
P42858	HTT	Huntingtin	2	2	0	347.6	3142	no
P42892	ECE1	Endothelin-converting enzyme 1	25	25	36.8	87.163	770	no
P43003	SLC1A3	Excitatory amino acid transporter 1	4	4	7.9	59.572	542	no
P43005	SLC1A1	Excitatory amino acid transporter 3	3	3	7.3	57.1	524	no
P43007	SLC1A4	Neutral amino acid transporter A	10	10	27.3	55.722	532	no
P43034	PAFAH1B1	Platelet-activating factor acetylhydrolase IB subunit alpha	17	17	44.6	46.637	410	no
P43121	MCAM	Cell surface glycoprotein MUC18	29	29	49.4	71.607	646	no
P43243	MATR3	Matrin-3	14	14	21.8	94.622	847	no
P43246	MSH2	DNA mismatch repair protein Msh2	8	8	12.7	104.74	934	no
P43250	GRK6	G protein-coupled receptor kinase 6	10	10	25	65.99	576	no
P43307	SSR1	Translocon-associated protein subunit alpha	3	3	11.9	32.235	286	no
P43353	ALDH3B1	Aldehyde dehydrogenase family 3 member B1	3	2	7.5	51.839	468	no
P43378	PTPN9	Tyrosine-protein phosphatase non-receptor type 9	3	3	4.9	68.019	593	no
P43403	ZAP70	Tyrosine-protein kinase ZAP-70	3	2	4.8	69.872	619	no
P43405	SYK	Tyrosine-protein kinase SYK	23	22	48.5	72.065	635	no
P43487	RANBP1	Ran-specific GTPase-activating protein	8	8	54.7	23.31	201	no
P43490	NAMPT	Nicotinamide phosphoribosyltransferase	26	26	59.1	55.52	491	no
P43686	PSMC4	26S protease regulatory subunit 6B	26	26	59.1	47.366	418	no
P45880	VDAC2	Voltage-dependent anion-selective channel protein 2	9	9	41.2	31.566	294	no
P45973	CBX5	Chromobox protein homolog 5	5	4	34.6	22.225	191	no
P45974	USP5	Ubiquitin carboxyl-terminal hydrolase 5	23	21	33.9	95.785	858	no
P45983	MAPK8	Mitogen-activated protein kinase 8	2	1	5.4	48.295	427	no
P46013	MKI67	Antigen KI-67	16	16	7.1	358.69	3256	yes
P46059	SLC15A1	Solute carrier family 15 member 1	2	2	3.1	78.805	708	no
P46060	RANGAP1	Ran GTPase-activating protein 1	22	22	37	63.541	587	no
P46063	RECQL	ATP-dependent DNA helicase Q1	15	15	27.9	73.457	649	no
P46087	NOP2	Probable 28S rRNA (cytosine(4447)-C(5))-methyltransferase	18	18	27.1	89.301	812	no
P46100	ATRX	Transcriptional regulator ATRX	3	3	1.5	282.58	2492	no
P46108	CRK	Adapter molecule crk	10	10	45.4	33.83	304	no
P46109	CRKL	Crk-like protein	9	9	43.9	33.777	303	no
P46379	BAG6	Large proline-rich protein BAG6	17	17	23	119.41	1132	no
P46459	NSF	Vesicle-fusing ATPase	21	21	33.2	82.593	744	no
P46531	NOTCH1	Neurogenic locus notch homolog protein 1	25	23	12.7	272.5	2555	yes
P46734	MAP2K3	Dual specificity mitogen-activated protein kinase kinase 3	7	7	23.1	39.318	347	no
P46736	BRCC3	Lys-63-specific deubiquitinase BRCC36	7	7	28.2	36.072	316	no
P46776	RPL27A	60S ribosomal protein L27a	7	7	33.1	16.561	148	no
P46777	RPL5	60S ribosomal protein L5	21	21	52.9	34.362	297	no
P46778	RPL21	60S ribosomal protein L21	8	8	43.1	18.565	160	no
P46779	RPL28	60S ribosomal protein L28	9	9	51.1	15.747	137	no
P46781	RPS9	40S ribosomal protein S9	18	18	58.8	22.591	194	no
P46782	RPS5	40S ribosomal protein S5	13	13	37.3	22.876	204	no
P46783	RPS10	40S ribosomal protein S10	11	10	63	18.898	165	no
P46821	MAP1B	Microtubule-associated protein 1B	5	4	3.4	270.63	2468	no
P46926	GNPDA1	Glucosamine-6-phosphate isomerase 1	12	12	56.4	32.668	289	no
P46934	NEDD4	E3 ubiquitin-protein ligase NEDD4	16	11	15.8	149.11	1319	yes
P46937	YAP1	Transcriptional coactivator YAP1	2	2	3.8	54.461	504	yes
P46939	UTRN	Utrophin	33	32	11.6	394.46	3433	no
P46940	IQGAP1	Ras GTPase-activating-like protein IQGAP1	106	101	68	189.25	1657	yes
P46976	GYG1	Glycogenin-1	3	3	9.7	39.383	350	no
P46977	STT3A	Dolichyl-diphosphooligosaccharide--protein glycosyltransferase subunit STT3A	9	9	13.3	80.529	705	no
P47712	PLA2G4A	Cytosolic phospholipase A2	2	2	3.2	85.238	749	yes
P47755	CAPZA2	F-actin-capping protein subunit alpha-2	17	13	80.1	32.949	286	no
P47756	CAPZB	F-actin-capping protein subunit beta	17	17	59.6	31.35	277	no
P47813	EIF1AX	Eukaryotic translation initiation factor 1A, X-chromosomal	8	8	52.1	16.46	144	no
P47895	ALDH1A3	Aldehyde dehydrogenase family 1 member A3	29	27	57.6	56.108	512	no
P47897	QARS	Glutamine--tRNA ligase	27	27	39.4	87.798	775	no
P47914	RPL29	60S ribosomal protein L29	3	3	18.9	17.752	159	no
P47929	LGALS7	Galectin-7	9	9	80.1	15.075	136	no
P48029	SLC6A8	Sodium- and chloride-dependent creatine transporter 1	13	12	21.6	70.522	635	no
P48047	ATP5O	ATP synthase subunit O, mitochondrial	3	3	16.9	23.277	213	no
P48059	LIMS1	LIM and senescent cell antigen-like-containing domain protein 1	17	17	55.1	37.251	325	no
P48067	SLC6A9	Sodium- and chloride-dependent glycine transporter 1	4	4	7.5	78.259	706	no
P48147	PREP	Prolyl endopeptidase	20	20	32.3	80.699	710	no
P48163	ME1	NADP-dependent malic enzyme	8	8	15.6	64.149	572	no
P48200	IREB2	Iron-responsive element-binding protein 2	2	2	3.3	105.04	963	no
P48426	PIP4K2A	Phosphatidylinositol 5-phosphate 4-kinase type-2 alpha	7	4	22.4	46.224	406	no
P48444	ARCN1	Coatomer subunit delta	14	14	32.3	57.21	511	no
P48449	LSS	Lanosterol synthase	13	13	18.3	83.308	732	no
P48454	PPP3CC	Serine/threonine-protein phosphatase 2B catalytic subunit gamma isoform	5	2	9.2	58.129	512	no
P48506	GCLC	Glutamate--cysteine ligase catalytic subunit	7	7	13.2	72.765	637	no
P48507	GCLM	Glutamate--cysteine ligase regulatory subunit	2	2	10.6	30.727	274	no
P48509	CD151	CD151 antigen	9	9	36.8	28.295	253	no
P48544	KCNJ5	G protein-activated inward rectifier potassium channel 4	6	6	20.8	47.667	419	no
P48553	TRAPPC10	Trafficking protein particle complex subunit 10	2	2	2.2	142.19	1259	no
P48556	PSMD8	26S proteasome non-ATPase regulatory subunit 8	15	15	44.3	39.611	350	no
P48594	SERPINB4	Serpin B4	14	5	35.6	44.853	390	no
P48637	GSS	Glutathione synthetase	19	19	47	52.384	474	no
P48643	CCT5	T-complex protein 1 subunit epsilon	37	37	69.5	59.67	541	yes
P48645	NMU	Neuromedin-U	2	2	21.3	19.741	174	no
P48681	NES	Nestin	11	11	7.6	177.44	1621	no
P48723	HSPA13	Heat shock 70 kDa protein 13	2	2	3.6	51.927	471	no
P48729	CSNK1A1	Casein kinase I isoform alpha	11	11	36.5	38.914	337	no
P48730	CSNK1D	Casein kinase I isoform delta	9	1	23.4	47.33	415	yes
P48735	IDH2	Isocitrate dehydrogenase [NADP], mitochondrial	5	3	12.4	50.909	452	no
P48739	PITPNB	Phosphatidylinositol transfer protein beta isoform	16	14	62.7	31.54	271	no
P48960	CD97	CD97 antigen	19	16	26.6	91.868	835	yes
P48995	TRPC1	Short transient receptor potential channel 1	2	2	2.1	91.211	793	no
P49006	MARCKSL1	MARCKS-related protein	9	8	83.1	19.529	195	no
P49023	PXN	Paxillin	7	7	14	64.505	591	yes
P49184	DNASE1L1	Deoxyribonuclease-1-like 1	7	7	31.5	33.892	302	no
P49189	ALDH9A1	4-trimethylaminobutyraldehyde dehydrogenase	13	13	30.8	53.801	494	no
P49207	RPL34	60S ribosomal protein L34	7	7	37.6	13.293	117	no
P49247	RPIA	Ribose-5-phosphate isomerase	6	6	20.3	33.269	311	no
P49257	LMAN1	Protein ERGIC-53	8	8	18.8	57.548	510	no
P49281	SLC11A2	Natural resistance-associated macrophage protein 2	2	2	3.9	62.265	568	yes
P49321	NASP	Nuclear autoantigenic sperm protein	16	16	20.7	85.237	788	no
P49327	FASN	Fatty acid synthase	106	106	53.9	273.42	2511	yes
P49354	FNTA	Protein farnesyltransferase/geranylgeranyltransferase type-1 subunit alpha	10	10	30.1	44.408	379	no
P49356	FNTB	Protein farnesyltransferase subunit beta	2	2	5.5	48.773	437	no
P49366	DHPS	Deoxyhypusine synthase	4	4	14.6	40.97	369	no
P49368	CCT3	T-complex protein 1 subunit gamma	36	36	60.4	60.533	545	no
P49407	ARRB1	Beta-arrestin-1	8	8	23.4	47.065	418	no
P49411	TUFM	Elongation factor Tu, mitochondrial	13	13	34.1	49.541	452	no
P49419	ALDH7A1	Alpha-aminoadipic semialdehyde dehydrogenase	15	15	35.6	58.486	539	no
P49427	CDC34	Ubiquitin-conjugating enzyme E2 R1	2	2	8.1	26.736	236	no
P49441	INPP1	Inositol polyphosphate 1-phosphatase	2	2	6.5	43.998	399	no
P49458	SRP9	Signal recognition particle 9 kDa protein	6	6	65.1	10.112	86	no
P49585	PCYT1A	Choline-phosphate cytidylyltransferase A	3	3	12	41.731	367	no
P49588	AARS	Alanine--tRNA ligase, cytoplasmic	31	31	38.5	106.81	968	no
P49589	CARS	Cysteine--tRNA ligase, cytoplasmic	22	22	34.8	85.472	748	no
P49591	SARS	Serine--tRNA ligase, cytoplasmic	22	22	52.9	58.777	514	no
P49642	PRIM1	DNA primase small subunit	7	7	24	49.901	420	no
P49643	PRIM2	DNA primase large subunit	7	7	16.5	58.805	509	no
P49711	CTCF	Transcriptional repressor CTCF	5	5	7	82.785	727	no
P49720	PSMB3	Proteasome subunit beta type-3	7	7	40	22.949	205	no
P49721	PSMB2	Proteasome subunit beta type-2	7	7	53.2	22.836	201	no
P49736	MCM2	DNA replication licensing factor MCM2	31	31	39.4	101.89	904	no
P49748	ACADVL	Very long-chain specific acyl-CoA dehydrogenase, mitochondrial	10	10	21.5	70.389	655	no
P49754	VPS41	Vacuolar protein sorting-associated protein 41 homolog	3	3	3.9	98.565	854	no
P49755	TMED10	Transmembrane emp24 domain-containing protein 10	6	6	35.2	24.976	219	no
P49756	RBM25	RNA-binding protein 25	19	19	26.1	100.18	843	no
P49757	NUMB	Protein numb homolog	10	7	20.3	70.803	651	no
P49768	PSEN1	Presenilin-1	9	9	25.7	52.667	467	no
P49770	EIF2B2	Translation initiation factor eIF-2B subunit beta	6	6	21.1	38.989	351	no
P49773	HINT1	Histidine triad nucleotide-binding protein 1	9	9	79.4	13.802	126	no
P49790	NUP153	Nuclear pore complex protein Nup153	2	2	2.5	153.94	1475	no
P49792	RANBP2	E3 SUMO-protein ligase RanBP2	34	22	15.1	358.2	3224	no
P49795	RGS19	Regulator of G-protein signaling 19	3	3	14.7	24.635	217	no
P49840	GSK3A	Glycogen synthase kinase-3 alpha	11	7	31.3	50.98	483	no
P49841	GSK3B	Glycogen synthase kinase-3 beta	10	6	29.8	46.744	420	no
P49862	KLK7	Kallikrein-7	6	6	29.2	27.524	253	no
P49902	NT5C2	Cytosolic purine 5'-nucleotidase	9	9	15.7	64.969	561	no
P49903	SEPHS1	Selenide, water dikinase 1	3	3	9.4	42.91	392	no
P49914	MTHFS	5-formyltetrahydrofolate cyclo-ligase	2	2	10.3	23.255	203	no
P49915	GMPS	GMP synthase [glutamine-hydrolyzing]	30	30	59.7	76.715	693	no
P49916	LIG3	DNA ligase 3	2	2	1.8	112.91	1009	no
P49959	MRE11A	Double-strand break repair protein MRE11A	10	10	18.6	80.592	708	no
P50053	KHK	Ketohexokinase	2	2	6.7	32.523	298	no
P50148	GNAQ	Guanine nucleotide-binding protein G(q) subunit alpha	21	12	64.6	42.142	359	no
P50150	GNG4	Guanine nucleotide-binding protein G(I)/G(S)/G(O) subunit gamma-4	4	4	66.7	8.3887	75	no
P50151	GNG10	Guanine nucleotide-binding protein G(I)/G(S)/G(O) subunit gamma-10	4	4	63.2	7.2053	68	no
P50225	SULT1A1	Sulfotransferase 1A1	4	4	21.7	34.165	295	no
P50238	CRIP1	Cysteine-rich protein 1	4	4	67.5	8.5328	77	no
P50281	MMP14	Matrix metalloproteinase-14	12	12	22.5	65.893	582	yes
P50395	GDI2	Rab GDP dissociation inhibitor beta	35	26	73.5	50.663	445	no
P50402	EMD	Emerin	3	3	12.6	28.994	254	no
P50416	CPT1A	Carnitine O-palmitoyltransferase 1, liver isoform	5	5	7.6	88.367	773	no
P50443	SLC26A2	Sulfate transporter	8	8	12.9	81.661	739	no
P50453	SERPINB9	Serpin B9	9	7	25.8	42.403	376	no
P50454	SERPINH1	Serpin H1	16	16	46.2	46.44	418	no
P50479	PDLIM4	PDZ and LIM domain protein 4	8	8	33	35.398	330	no
P50502	ST13	Hsc70-interacting protein	10	10	27.9	41.331	369	no
P50552	VASP	Vasodilator-stimulated phosphoprotein	16	16	45.8	39.829	380	no
P50570	DNM2	Dynamin-2	32	21	39	98.063	870	no
P50579	METAP2	Methionine aminopeptidase 2	9	9	25.5	52.891	478	yes
P50583	NUDT2	Bis(5'-nucleosyl)-tetraphosphatase [asymmetrical]	3	3	25.2	16.829	147	no
P50613	CDK7	Cyclin-dependent kinase 7	3	3	13	39.038	346	no
P50747	HLCS	Biotin--protein ligase	5	5	6.9	80.759	726	no
P50748	KNTC1	Kinetochore-associated protein 1	2	2	0	250.75	2209	no
P50750	CDK9	Cyclin-dependent kinase 9	6	5	18	42.777	372	no
P50851	LRBA	Lipopolysaccharide-responsive and beige-like anchor protein	32	32	13.3	319.1	2863	no
P50895	BCAM	Basal cell adhesion molecule	17	17	37.9	67.404	628	no
P50897	PPT1	Palmitoyl-protein thioesterase 1	5	5	22.2	34.193	306	no
P50914	RPL14	60S ribosomal protein L14	8	8	35.3	23.432	215	no
P50990	CCT8	T-complex protein 1 subunit theta	39	39	73	59.62	548	no
P50991	CCT4	T-complex protein 1 subunit delta	32	32	63.8	57.924	539	no
P50995	ANXA11	Annexin A11	25	25	43.2	54.389	505	yes
P51003	PAPOLA	Poly(A) polymerase alpha	8	8	11.7	82.842	745	no
P51114	FXR1	Fragile X mental retardation syndrome-related protein 1	10	8	19.2	69.72	621	no
P51116	FXR2	Fragile X mental retardation syndrome-related protein 2	4	2	5.8	74.222	673	no
P51148	RAB5C	Ras-related protein Rab-5C	12	9	78.7	23.482	216	no
P51149	RAB7A	Ras-related protein Rab-7a	17	17	75.8	23.489	207	no
P51151	RAB9A	Ras-related protein Rab-9A	6	6	40.3	22.837	201	no
P51153	RAB13	Ras-related protein Rab-13	9	6	45.8	22.774	203	no
P51159	RAB27A	Ras-related protein Rab-27A	5	3	24	24.868	221	no
P51178	PLCD1	1-phosphatidylinositol 4,5-bisphosphate phosphodiesterase delta-1	10	10	18.4	85.664	756	no
P51452	DUSP3	Dual specificity protein phosphatase 3	7	7	42.7	20.478	185	no
P51511	MMP15	Matrix metalloproteinase-15	8	8	16.6	75.806	669	no
P51532	SMARCA4	Transcription activator BRG1	6	5	4.8	184.64	1647	yes
P51570	GALK1	Galactokinase	5	5	16.1	42.272	392	no
P51571	SSR4	Translocon-associated protein subunit delta	5	5	36.4	18.998	173	no
P51572	BCAP31	B-cell receptor-associated protein 31	11	11	35.4	27.991	246	no
P51580	TPMT	Thiopurine S-methyltransferase	5	5	21.6	28.18	245	no
P51608	MECP2	Methyl-CpG-binding protein 2	6	6	17.1	52.44	486	no
P51610	HCFC1	Host cell factor 1	13	13	8.5	208.73	2035	no
P51617	IRAK1	Interleukin-1 receptor-associated kinase 1	3	3	4.9	76.536	712	no
P51636	CAV2	Caveolin-2	3	3	28.4	18.291	162	no
P51648	ALDH3A2	Fatty aldehyde dehydrogenase	4	3	10.1	54.847	485	no
P51659	HSD17B4	Peroxisomal multifunctional enzyme type 2	8	8	14.5	79.685	736	no
P51665	PSMD7	26S proteasome non-ATPase regulatory subunit 7	13	13	51.5	37.025	324	no
P51674	GPM6A	Neuronal membrane glycoprotein M6-a	4	4	12.2	31.209	278	no
P51688	SGSH	N-sulphoglucosamine sulphohydrolase	2	2	4.8	56.695	502	no
P51692	STAT5B	Signal transducer and activator of transcription 5B	3	3	5.2	89.865	787	no
P51784	USP11	Ubiquitin carboxyl-terminal hydrolase 11	9	7	10.1	109.82	963	no
P51790	CLCN3	H(+)/Cl(-) exchange transporter 3	9	6	11.5	90.965	818	no
P51797	CLCN6	Chloride transport protein 6	5	5	8.4	97.288	869	no
P51798	CLCN7	H(+)/Cl(-) exchange transporter 7	2	2	2.5	88.678	805	no
P51805	PLXNA3	Plexin-A3	15	5	9	207.7	1871	no
P51808	DYNLT3	Dynein light chain Tctex-type 3	3	3	52.6	13.062	116	no
P51809	VAMP7	Vesicle-associated membrane protein 7	7	7	25.9	24.935	220	no
P51812	RPS6KA3	Ribosomal protein S6 kinase alpha-3	18	10	27.8	83.735	740	no
P51858	HDGF	Hepatoma-derived growth factor	17	16	72.1	26.788	240	no
P51884	LUM	Lumican	4	4	11.8	38.429	338	no
P51965	UBE2E1	Ubiquitin-conjugating enzyme E2 E1	2	2	15	21.404	193	no
P51991	HNRNPA3	Heterogeneous nuclear ribonucleoprotein A3	14	13	30.4	39.594	378	no
P52209	PGD	6-phosphogluconate dehydrogenase, decarboxylating	20	20	47	53.139	483	no
P52272	HNRNPM	Heterogeneous nuclear ribonucleoprotein M	20	20	29	77.515	730	yes
P52292	KPNA2	Importin subunit alpha-1	14	14	36.1	57.861	529	no
P52294	KPNA1	Importin subunit alpha-5	9	6	20.3	60.221	538	no
P52298	NCBP2	Nuclear cap-binding protein subunit 2	2	2	15.4	18.001	156	no
P52306	RAP1GDS1	Rap1 GTPase-GDP dissociation stimulator 1	10	10	20.1	66.316	607	no
P52434	POLR2H	DNA-directed RNA polymerases I, II, and III subunit RPABC3	6	6	59.3	17.143	150	no
P52435	POLR2J	DNA-directed RNA polymerase II subunit RPB11-a	5	5	37.6	13.293	117	no
P52565	ARHGDIA	Rho GDP-dissociation inhibitor 1	8	8	38.7	23.207	204	yes
P52597	HNRNPF	Heterogeneous nuclear ribonucleoprotein F	8	6	27.2	45.671	415	no
P52630	STAT2	Signal transducer and activator of transcription 2	2	2	2.7	97.915	851	no
P52701	MSH6	DNA mismatch repair protein Msh6	7	7	7.4	152.78	1360	no
P52732	KIF11	Kinesin-like protein KIF11	6	6	6	119.16	1056	no
P52735	VAV2	Guanine nucleotide exchange factor VAV2	2	2	2.6	101.29	878	no
P52758	HRSP12	Ribonuclease UK114	2	2	25.5	14.494	137	no
P52788	SMS	Spermine synthase	14	14	41.8	41.268	366	no
P52789	HK2	Hexokinase-2	11	11	15.5	102.38	917	no
P52799	EFNB2	Ephrin-B2	10	8	38.4	36.923	333	no
P52815	MRPL12	39S ribosomal protein L12, mitochondrial	4	4	16.2	21.348	198	no
P52888	THOP1	Thimet oligopeptidase	18	18	27.1	78.839	689	no
P52907	CAPZA1	F-actin-capping protein subunit alpha-1	15	11	65.4	32.922	286	no
P52926	HMGA2	High mobility group protein HMGI-C	4	4	50.5	11.832	109	yes
P52943	CRIP2	Cysteine-rich protein 2	2	2	16.8	22.492	208	no
P52948	NUP98	Nuclear pore complex protein Nup98-Nup96	3	3	2.1	197.58	1817	no
P53004	BLVRA	Biliverdin reductase A	12	12	44.6	33.428	296	no
P53007	SLC25A1	Tricarboxylate transport protein, mitochondrial	2	2	7.4	34.012	311	no
P53041	PPP5C	Serine/threonine-protein phosphatase 5	10	10	23.2	56.878	499	no
P53350	PLK1	Serine/threonine-protein kinase PLK1	5	5	11.6	68.254	603	yes
P53365	ARFIP2	Arfaptin-2	8	8	34.3	37.855	341	no
P53367	ARFIP1	Arfaptin-1	9	9	33.5	41.738	373	no
P53396	ACLY	ATP-citrate synthase	48	48	46	120.84	1101	no
P53582	METAP1	Methionine aminopeptidase 1	5	5	17.9	43.215	386	no
P53602	MVD	Diphosphomevalonate decarboxylase	10	10	30.5	43.404	400	no
P53611	RABGGTB	Geranylgeranyl transferase type-2 subunit beta	4	4	11.5	36.924	331	no
P53618	COPB1	Coatomer subunit beta	32	32	41.2	107.14	953	no
P53621	COPA	Coatomer subunit alpha	57	57	52	138.34	1224	no
P53634	CTSC	Dipeptidyl peptidase 1	8	8	20.5	51.853	463	no
P53680	AP2S1	AP-2 complex subunit sigma	4	4	29.6	17.018	142	no
P53701	HCCS	Cytochrome c-type heme lyase	2	2	10.4	30.601	268	no
P53794	SLC5A3	Sodium/myo-inositol cotransporter	14	14	24.1	79.693	718	no
P53801	PTTG1IP	Pituitary tumor-transforming gene 1 protein-interacting protein	5	5	24.4	20.324	180	yes
P53804	TTC3	E3 ubiquitin-protein ligase TTC3	2	2	0.8	229.87	2025	no
P53985	SLC16A1	Monocarboxylate transporter 1	15	15	23.4	53.944	500	yes
P53990	IST1	IST1 homolog	17	17	42	39.75	364	no
P53992	SEC24C	Protein transport protein Sec24C	13	13	14.6	118.32	1094	no
P53999	SUB1	Activated RNA polymerase II transcriptional coactivator p15	4	4	40.9	14.395	127	no
P54105	CLNS1A	Methylosome subunit pICln	3	3	22.4	26.215	237	no
P54136	RARS	Arginine--tRNA ligase, cytoplasmic	41	41	57.7	75.378	660	no
P54577	YARS	Tyrosine--tRNA ligase, cytoplasmic	33	33	61.7	59.143	528	no
P54578	USP14	Ubiquitin carboxyl-terminal hydrolase 14	20	20	43.7	56.068	494	no
P54619	PRKAG1	5'-AMP-activated protein kinase subunit gamma-1	10	9	36.6	37.579	331	no
P54652	HSPA2	Heat shock-related 70 kDa protein 2	25	8	36.5	70.02	639	yes
P54709	ATP1B3	Sodium/potassium-transporting ATPase subunit beta-3	18	18	56.3	31.512	279	no
P54725	RAD23A	UV excision repair protein RAD23 homolog A	5	2	17.9	39.609	363	no
P54727	RAD23B	UV excision repair protein RAD23 homolog B	13	10	33	43.171	409	no
P54753	EPHB3	Ephrin type-B receptor 3	22	15	28.2	110.33	998	no
P54760	EPHB4	Ephrin type-B receptor 4	29	23	39.1	108.27	987	yes
P54764	EPHA4	Ephrin type-A receptor 4	19	17	26.2	109.86	986	no
P54802	NAGLU	Alpha-N-acetylglucosaminidase	5	5	10.1	82.265	743	no
P54819	AK2	Adenylate kinase 2, mitochondrial	13	13	74.1	26.477	239	no
P54920	NAPA	Alpha-soluble NSF attachment protein	18	15	82.4	33.232	295	no
P55001	MFAP2	Microfibrillar-associated protein 2	4	4	21.3	20.825	183	no
P55010	EIF5	Eukaryotic translation initiation factor 5	18	18	45.2	49.222	431	no
P55011	SLC12A2	Solute carrier family 12 member 2	43	43	40.4	131.45	1212	no
P55036	PSMD4	26S proteasome non-ATPase regulatory subunit 4	10	7	39.5	40.736	377	no
P55039	DRG2	Developmentally-regulated GTP-binding protein 2	8	7	26.6	40.746	364	no
P55058	PLTP	Phospholipid transfer protein	4	4	9.1	54.739	493	no
P55060	CSE1L	Exportin-2	43	43	47.9	110.42	971	yes
P55061	TMBIM6	Bax inhibitor 1	2	2	8.9	26.537	237	no
P55072	VCP	Transitional endoplasmic reticulum ATPase	44	44	66.9	89.321	806	yes
P55082	MFAP3	Microfibril-associated glycoprotein 3	6	6	15.7	40.165	362	no
P55084	HADHB	Trifunctional enzyme subunit beta, mitochondrial	4	4	9.1	51.294	474	no
P55085	F2RL1	Proteinase-activated receptor 2	3	3	5.8	44.126	397	no
P55145	MANF	Mesencephalic astrocyte-derived neurotrophic factor	6	6	29.7	20.7	182	no
P55196	MLLT4	Afadin	58	58	39.9	206.8	1824	no
P55209	NAP1L1	Nucleosome assembly protein 1-like 1	12	10	30.4	45.374	391	no
P55212	CASP6	Caspase-6	3	3	9.2	33.31	293	no
P55263	ADK	Adenosine kinase	15	15	46.7	40.545	362	no
P55265	ADAR	Double-stranded RNA-specific adenosine deaminase	13	13	11.2	136.06	1226	no
P55268	LAMB2	Laminin subunit beta-2	6	6	4.1	195.98	1798	no
P55290	CDH13	Cadherin-13	13	13	19.5	78.286	713	no
P55327	TPD52	Tumor protein D52	10	10	60.7	24.327	224	no
P55735	SEC13	Protein SEC13 homolog	7	7	35.1	35.54	322	no
P55769	NHP2L1	NHP2-like protein 1	7	7	46.9	14.173	128	no
P55786	NPEPPS	Puromycin-sensitive aminopeptidase	39	39	50.5	103.28	919	no
P55809	OXCT1	Succinyl-CoA:3-ketoacid coenzyme A transferase 1, mitochondrial	2	2	3.3	56.157	520	no
P55884	EIF3B	Eukaryotic translation initiation factor 3 subunit B	32	32	52.2	92.48	814	no
P55899	FCGRT	IgG receptor FcRn large subunit p51	3	3	7.4	39.743	365	no
P55957	BID	BH3-interacting domain death agonist	2	2	14.4	21.994	195	no
P56182	RRP1	Ribosomal RNA processing protein 1 homolog A	6	6	14.5	52.839	461	no
P56192	MARS	Methionine--tRNA ligase, cytoplasmic	30	30	41.2	101.11	900	no
P56199	ITGA1	Integrin alpha-1	31	31	24.3	130.85	1179	no
P56537	EIF6	Eukaryotic translation initiation factor 6	8	8	56.7	26.599	245	no
P56545	CTBP2	C-terminal-binding protein 2	6	4	17.8	48.944	445	no
P56556	NDUFA6	NADH dehydrogenase [ubiquinone] 1 alpha subcomplex subunit 6	2	2	12.3	17.871	154	no
P56559	ARL4C	ADP-ribosylation factor-like protein 4C	3	3	19.8	21.487	192	yes
P56730	PRSS12	Neurotrypsin	5	5	6.5	97.066	875	no
P56749	CLDN12	Claudin-12	2	2	9	27.11	244	no
P56945	BCAR1	Breast cancer anti-estrogen resistance protein 1	7	7	9.4	93.371	870	no
P57076	C21orf59	UPF0769 protein C21orf59	4	4	19.7	33.224	290	no
P57081	WDR4	tRNA (guanine-N(7)-)-methyltransferase non-catalytic subunit WDR4	2	2	7.8	45.489	412	no
P57088	TMEM33	Transmembrane protein 33	3	3	12.6	27.978	247	no
P57678	GEMIN4	Gem-associated protein 4	13	13	14.6	120.04	1058	no
P57735	RAB25	Ras-related protein Rab-25	8	7	39.4	23.495	213	no
P57737	CORO7	Coronin-7	9	9	20.2	100.6	925	no
P57739	CLDN2	Claudin-2	2	2	10.9	24.548	230	yes
P57740	NUP107	Nuclear pore complex protein Nup107	3	3	3	106.37	925	no
P57772	EEFSEC	Selenocysteine-specific elongation factor	4	4	7.4	65.304	596	no
P58107	EPPK1	Epiplakin	11	6	14.9	555.61	5090	no
P58166	INHBE	Inhibin beta E chain	3	3	10	38.561	350	no
P58215	LOXL3	Lysyl oxidase homolog 3	2	2	3.1	83.166	753	no
P58546	MTPN	Myotrophin	8	8	75.4	12.895	118	no
P59768	GNG2	Guanine nucleotide-binding protein G(I)/G(S)/G(O) subunit gamma-2	3	3	42.3	7.8501	71	no
P59998	ARPC4	Actin-related protein 2/3 complex subunit 4	11	11	72	19.667	168	no
P60033	CD81	CD81 antigen	7	7	41.1	25.809	236	no
P60174	TPI1	Triosephosphate isomerase	18	18	74.1	30.791	286	no
P60228	EIF3E	Eukaryotic translation initiation factor 3 subunit E	18	18	41.3	52.22	445	yes
P60468	SEC61B	Protein transport protein Sec61 subunit beta	2	2	26	9.9743	96	no
P60510	PPP4C	Serine/threonine-protein phosphatase 4 catalytic subunit	4	3	18.6	35.08	307	no
P60520	GABARAPL2	Gamma-aminobutyric acid receptor-associated protein-like 2	8	6	47	13.667	117	no
P60660	MYL6	Myosin light polypeptide 6	8	6	52.3	16.93	151	no
P60709	ACTB	Actin, cytoplasmic 1	30	1	78.9	41.736	375	no
P60842	EIF4A1	Eukaryotic initiation factor 4A-I	24	12	55.9	46.153	406	no
P60866	RPS20	40S ribosomal protein S20	6	6	37	13.373	119	no
P60880	SNAP25	Synaptosomal-associated protein 25	5	5	15	23.315	206	no
P60891	PRPS1	Ribose-phosphate pyrophosphokinase 1	13	5	49.4	34.834	318	no
P60900	PSMA6	Proteasome subunit alpha type-6	8	8	37	27.399	246	no
P60903	S100A10	Protein S100-A10	6	6	54.6	11.203	97	yes
P60953	CDC42	Cell division control protein 42 homolog	12	11	65.4	21.258	191	yes
P60981	DSTN	Destrin	14	13	49.1	18.506	165	no
P60983	GMFB	Glia maturation factor beta	3	2	29.6	16.713	142	no
P60985	KRTDAP	Keratinocyte differentiation-associated protein	2	2	27.3	11.05	99	no
P61006	RAB8A	Ras-related protein Rab-8A	14	9	57.5	23.668	207	no
P61009	SPCS3	Signal peptidase complex subunit 3	2	2	11.1	20.313	180	no
P61011	SRP54	Signal recognition particle 54 kDa protein	12	12	27.2	55.704	504	no
P61018	RAB4B	Ras-related protein Rab-4B	4	2	20.7	23.586	213	no
P61019	RAB2A	Ras-related protein Rab-2A	14	7	71.7	23.545	212	no
P61020	RAB5B	Ras-related protein Rab-5B	9	6	59.1	23.707	215	no
P61026	RAB10	Ras-related protein Rab-10	16	14	73	22.541	200	no
P61073	CXCR4	C-X-C chemokine receptor type 4	3	3	10.5	39.745	352	yes
P61077	UBE2D3	Ubiquitin-conjugating enzyme E2 D3	3	2	24.5	16.687	147	no
P61081	UBE2M	NEDD8-conjugating enzyme Ubc12	7	7	33.3	20.9	183	no
P61086	UBE2K	Ubiquitin-conjugating enzyme E2 K	6	6	42.5	22.406	200	no
P61088	UBE2N	Ubiquitin-conjugating enzyme E2 N	9	9	59.2	17.138	152	no
P61106	RAB14	Ras-related protein Rab-14	14	14	76.7	23.897	215	no
P61158	ACTR3	Actin-related protein 3	28	22	78	47.371	418	yes
P61160	ACTR2	Actin-related protein 2	16	16	44.9	44.76	394	yes
P61163	ACTR1A	Alpha-centractin	14	9	45.7	42.613	376	no
P61201	COPS2	COP9 signalosome complex subunit 2	15	15	32.7	51.596	443	no
P61221	ABCE1	ATP-binding cassette sub-family E member 1	25	25	48.9	67.314	599	no
P61224	RAP1B	Ras-related protein Rap-1b	14	4	80.4	20.825	184	no
P61225	RAP2B	Ras-related protein Rap-2b	15	9	77	20.504	183	no
P61247	RPS3A	40S ribosomal protein S3a	25	25	68.6	29.945	264	no
P61254	RPL26	60S ribosomal protein L26	11	2	46.9	17.258	145	no
P61289	PSME3	Proteasome activator complex subunit 3	12	12	42.5	29.506	254	yes
P61313	RPL15	60S ribosomal protein L15	18	18	55.9	24.146	204	no
P61326	MAGOH	Protein mago nashi homolog	7	7	56.2	17.163	146	no
P61353	RPL27	60S ribosomal protein L27	11	11	55.1	15.798	136	no
P61421	ATP6V0D1	V-type proton ATPase subunit d 1	11	11	42.7	40.329	351	no
P61457	PCBD1	Pterin-4-alpha-carbinolamine dehydratase	8	8	64.4	11.999	104	no
P61513	RPL37A	60S ribosomal protein L37a	6	6	58.7	10.275	92	no
P61586	RHOA	Transforming protein RhoA	10	3	44	21.768	193	yes
P61587	RND3	Rho-related GTP-binding protein RhoE	4	4	19.3	27.368	244	yes
P61604	HSPE1	10 kDa heat shock protein, mitochondrial	9	9	76.5	10.932	102	yes
P61619	SEC61A1	Protein transport protein Sec61 subunit alpha isoform 1	5	5	9.2	52.264	476	no
P61626	LYZ	Lysozyme C	3	3	33.1	16.537	148	no
P61758	VBP1	Prefoldin subunit 3	10	10	47.2	22.658	197	no
P61764	STXBP1	Syntaxin-binding protein 1	29	27	53	67.568	594	no
P61769	B2M	Beta-2-microglobulin	5	5	43.7	13.714	119	no
P61803	DAD1	Dolichyl-diphosphooligosaccharide--protein glycosyltransferase subunit DAD1	2	2	17.7	12.497	113	no
P61916	NPC2	Epididymal secretory protein E1	6	6	49	16.57	151	no
P61923	COPZ1	Coatomer subunit zeta-1	5	5	33.9	20.198	177	no
P61956	SUMO2	Small ubiquitin-related modifier 2	2	1	23.2	10.871	95	no
P61960	UFM1	Ubiquitin-fold modifier 1	3	3	58.8	9.1175	85	no
P61962	DCAF7	DDB1- and CUL4-associated factor 7	6	6	24	38.926	342	no
P61964	WDR5	WD repeat-containing protein 5	6	6	29	36.588	334	no
P61966	AP1S1	AP-1 complex subunit sigma-1A	3	2	20.3	18.733	158	no
P61970	NUTF2	Nuclear transport factor 2	3	3	33.1	14.478	127	no
P61978	HNRNPK	Heterogeneous nuclear ribonucleoprotein K	20	20	55.3	50.976	463	yes
P61981	YWHAG	14-3-3 protein gamma	15	10	64.4	28.302	247	no
P62068	USP46	Ubiquitin carboxyl-terminal hydrolase 46	5	2	18.3	42.442	366	no
P62070	RRAS2	Ras-related protein R-Ras2	14	12	58.8	23.399	204	no
P62079	TSPAN5	Tetraspanin-5	5	5	17.9	30.337	268	no
P62081	RPS7	40S ribosomal protein S7	12	12	55.7	22.127	194	no
P62136	PPP1CA	Serine/threonine-protein phosphatase PP1-alpha catalytic subunit	22	7	72.4	37.512	330	no
P62140	PPP1CB	Serine/threonine-protein phosphatase PP1-beta catalytic subunit	17	5	63.6	37.186	327	no
P62158	CALM1	Calmodulin	14	12	68.5	16.837	149	no
P62166	NCS1	Neuronal calcium sensor 1	6	6	37.4	21.878	190	no
P62191	PSMC1	26S protease regulatory subunit 4	21	21	48.4	49.184	440	no
P62195	PSMC5	26S protease regulatory subunit 8	24	23	60.1	45.626	406	no
P62241	RPS8	40S ribosomal protein S8	14	14	60.1	24.205	208	no
P62244	RPS15A	40S ribosomal protein S15a	12	12	78.5	14.839	130	no
P62249	RPS16	40S ribosomal protein S16	19	19	76.7	16.445	146	no
P62258	YWHAE	14-3-3 protein epsilon	25	22	78.4	29.174	255	no
P62263	RPS14	40S ribosomal protein S14	11	11	68.2	16.273	151	no
P62266	RPS23	40S ribosomal protein S23	8	8	49.7	15.807	143	no
P62269	RPS18	40S ribosomal protein S18	16	16	63.2	17.718	152	no
P62273	RPS29	40S ribosomal protein S29	2	2	32.1	6.6767	56	no
P62277	RPS13	40S ribosomal protein S13	12	12	55.6	17.222	151	no
P62280	RPS11	40S ribosomal protein S11	14	14	53.8	18.431	158	no
P62306	SNRPF	Small nuclear ribonucleoprotein F	4	4	33.7	9.7251	86	no
P62308	SNRPG	Small nuclear ribonucleoprotein G	4	4	35.5	8.496	76	no
P62312	LSM6	U6 snRNA-associated Sm-like protein LSm6	5	5	47.5	9.1275	80	no
P62314	SNRPD1	Small nuclear ribonucleoprotein Sm D1	4	4	37.8	13.281	119	no
P62316	SNRPD2	Small nuclear ribonucleoprotein Sm D2	8	8	61	13.527	118	no
P62318	SNRPD3	Small nuclear ribonucleoprotein Sm D3	3	3	31.7	13.916	126	no
P62328	TMSB4X	Thymosin beta-4	8	7	88.6	5.0526	44	no
P62330	ARF6	ADP-ribosylation factor 6	6	6	44.6	20.082	175	no
P62333	PSMC6	26S protease regulatory subunit 10B	20	20	60.7	44.172	389	yes
P62424	RPL7A	60S ribosomal protein L7a	22	22	51.9	29.995	266	no
P62487	POLR2G	DNA-directed RNA polymerase II subunit RPB7	4	4	27.3	19.294	172	no
P62495	ETF1	Eukaryotic peptide chain release factor subunit 1	15	15	39.8	49.03	437	no
P62633	CNBP	Cellular nucleic acid-binding protein	8	8	45.8	19.463	177	no
P62699	YPEL5	Protein yippee-like 5	3	3	29.8	13.841	121	no
P62701	RPS4X	40S ribosomal protein S4, X isoform	20	20	66.5	29.597	263	no
P62714	PPP2CB	Serine/threonine-protein phosphatase 2A catalytic subunit beta isoform	14	1	55.3	35.575	309	no
P62745	RHOB	Rho-related GTP-binding protein RhoB	9	6	40.8	22.123	196	no
P62750	RPL23A	60S ribosomal protein L23a	12	12	51.9	17.695	156	no
P62753	RPS6	40S ribosomal protein S6	17	17	44.2	28.68	249	no
P62760	VSNL1	Visinin-like protein 1	11	11	53.9	22.142	191	no
P62805	HIST1H4A	Histone H4	12	12	54.4	11.367	103	no
P62820	RAB1A	Ras-related protein Rab-1A	14	6	69.8	22.677	205	no
P62826	RAN	GTP-binding nuclear protein Ran	15	15	47.7	24.423	216	no
P62829	RPL23	60S ribosomal protein L23	5	5	44.3	14.865	140	no
P62834	RAP1A	Ras-related protein Rap-1A	15	5	80.4	20.987	184	no
P62841	RPS15	40S ribosomal protein S15	6	6	41.4	17.04	145	no
P62847	RPS24	40S ribosomal protein S24	5	5	34.6	15.423	133	no
P62851	RPS25	40S ribosomal protein S25	6	6	36	13.742	125	no
P62854	RPS26	40S ribosomal protein S26	4	4	37.4	13.015	115	no
P62857	RPS28	40S ribosomal protein S28	3	3	46.4	7.8409	69	no
P62861	FAU	40S ribosomal protein S30	3	3	32.2	6.6478	59	no
P62873	GNB1	Guanine nucleotide-binding protein G(I)/G(S)/G(T) subunit beta-1	16	9	61.5	37.377	340	no
P62875	POLR2L	DNA-directed RNA polymerases I, II, and III subunit RPABC5	2	2	29.9	7.645	67	no
P62879	GNB2	Guanine nucleotide-binding protein G(I)/G(S)/G(T) subunit beta-2	18	11	61.2	37.331	340	no
P62888	RPL30	60S ribosomal protein L30	8	8	67	12.784	115	no
P62899	RPL31	60S ribosomal protein L31	7	7	44.8	14.463	125	no
P62906	RPL10A	60S ribosomal protein L10a	13	13	50.7	24.831	217	no
P62910	RPL32	60S ribosomal protein L32	14	14	60.7	15.86	135	no
P62913	RPL11	60S ribosomal protein L11	10	10	53.9	20.252	178	no
P62917	RPL8	60S ribosomal protein L8	19	19	65.8	28.024	257	no
P62937	PPIA	Peptidyl-prolyl cis-trans isomerase A	14	14	79.4	18.012	165	no
P62942	FKBP1A	Peptidyl-prolyl cis-trans isomerase FKBP1A	5	5	71.3	11.951	108	no
P62979	RPS27A	Ubiquitin-40S ribosomal protein S27a	12	3	63.5	17.965	156	no
P62993	GRB2	Growth factor receptor-bound protein 2	11	11	40.1	25.206	217	yes
P62995	TRA2B	Transformer-2 protein homolog beta	12	9	41	33.665	288	no
P63000	RAC1	Ras-related C3 botulinum toxin substrate 1	12	3	54.7	21.45	192	no
P63010	AP2B1	AP-2 complex subunit beta	46	25	48.8	104.55	937	no
P63092	GNAS	Guanine nucleotide-binding protein G(s) subunit alpha isoforms short	17	16	48.2	45.664	394	no
P63096	GNAI1	Guanine nucleotide-binding protein G(i) subunit alpha-1	19	9	59.9	40.361	354	no
P63098	PPP3R1	Calcineurin subunit B type 1	5	5	40	19.3	170	no
P63104	YWHAZ	14-3-3 protein zeta/delta	20	14	68.6	27.745	245	no
P63151	PPP2R2A	Serine/threonine-protein phosphatase 2A 55 kDa regulatory subunit B alpha isoform	15	15	42.5	51.691	447	no
P63162	SNRPN	Small nuclear ribonucleoprotein-associated protein N	7	7	24.6	24.614	240	no
P63165	SUMO1	Small ubiquitin-related modifier 1	4	4	42.6	11.557	101	no
P63167	DYNLL1	Dynein light chain 1, cytoplasmic	3	3	49.4	10.366	89	no
P63172	DYNLT1	Dynein light chain Tctex-type 1	2	2	30.1	12.452	113	no
P63173	RPL38	60S ribosomal protein L38	6	6	50	8.2178	70	no
P63208	SKP1	S-phase kinase-associated protein 1	10	10	71.2	18.658	163	no
P63218	GNG5	Guanine nucleotide-binding protein G(I)/G(S)/G(O) subunit gamma-5	6	6	91.2	7.3184	68	no
P63220	RPS21	40S ribosomal protein S21	5	5	45.8	9.1113	83	no
P63241	EIF5A	Eukaryotic translation initiation factor 5A-1	12	5	56.5	16.832	154	no
P63244	GNB2L1	Guanine nucleotide-binding protein subunit beta-2-like 1	20	20	78.5	35.076	317	no
P63272	SUPT4H1	Transcription elongation factor SPT4	2	2	21.4	13.193	117	no
P63279	UBE2I	SUMO-conjugating enzyme UBC9	7	7	44.9	18.007	158	no
P63313	TMSB10	Thymosin beta-10	4	3	63.6	5.0256	44	no
P67809	YBX1	Nuclease-sensitive element-binding protein 1	10	6	43.5	35.924	324	no
P67812	SEC11A	Signal peptidase complex catalytic subunit SEC11A	2	2	9.5	20.625	179	no
P67870	CSNK2B	Casein kinase II subunit beta	8	8	38.6	24.942	215	no
P67936	TPM4	Tropomyosin alpha-4 chain	26	11	67.7	28.521	248	no
P68036	UBE2L3	Ubiquitin-conjugating enzyme E2 L3	7	7	53.2	17.861	154	no
P68104	EEF1A1	Elongation factor 1-alpha 1	27	15	59.3	50.14	462	no
P68133	ACTA1	Actin, alpha skeletal muscle	20	5	39.5	42.051	377	no
P68366	TUBA4A	Tubulin alpha-4A chain	26	4	61.8	49.924	448	no
P68371	TUBB4B	Tubulin beta-4B chain	26	1	66.1	49.83	445	no
P68400	CSNK2A1	Casein kinase II subunit alpha	17	17	46.5	45.143	391	yes
P68402	PAFAH1B2	Platelet-activating factor acetylhydrolase IB subunit beta	8	8	55.9	25.569	229	no
P78310	CXADR	Coxsackievirus and adenovirus receptor	19	19	53.4	40.029	365	no
P78316	NOP14	Nucleolar protein 14	3	3	3.3	97.667	857	no
P78318	IGBP1	Immunoglobulin-binding protein 1	8	8	29.8	39.221	339	no
P78324	SIRPA	Tyrosine-protein phosphatase non-receptor type substrate 1	10	10	27.2	54.966	504	no
P78330	PSPH	Phosphoserine phosphatase	8	8	37.3	25.007	225	no
P78344	EIF4G2	Eukaryotic translation initiation factor 4 gamma 2	21	21	24.4	102.36	907	no
P78345	RPP38	Ribonuclease P protein subunit p38	5	5	23.3	31.834	283	no
P78346	RPP30	Ribonuclease P protein subunit p30	9	9	48.9	29.321	268	no
P78347	GTF2I	General transcription factor II-I	18	18	20.8	112.42	998	no
P78348	ASIC1	Acid-sensing ion channel 1	4	4	8.9	59.909	528	no
P78356	PIP4K2B	Phosphatidylinositol 5-phosphate 4-kinase type-2 beta	5	2	13.7	47.377	416	no
P78362	SRPK2	SRSF protein kinase 2	12	10	21.8	77.526	688	no
P78368	CSNK1G2	Casein kinase I isoform gamma-2	18	4	36.9	47.457	415	no
P78371	CCT2	T-complex protein 1 subunit beta	41	41	75.7	57.488	535	yes
P78380	OLR1	Oxidized low-density lipoprotein receptor 1	3	3	14.7	30.959	273	no
P78382	SLC35A1	CMP-sialic acid transporter	3	3	8.6	36.778	337	no
P78385	KRT83	Keratin, type II cuticular Hb3	7	2	11.8	54.195	493	no
P78406	RAE1	mRNA export factor	7	7	22.8	40.968	368	no
P78417	GSTO1	Glutathione S-transferase omega-1	15	15	60.2	27.566	241	no
P78504	JAG1	Protein jagged-1	4	3	3	133.8	1218	yes
P78527	PRKDC	DNA-dependent protein kinase catalytic subunit	110	110	31.2	469.08	4128	yes
P78536	ADAM17	Disintegrin and metalloproteinase domain-containing protein 17	23	23	36.8	93.02	824	no
P78537	BLOC1S1	Biogenesis of lysosome-related organelles complex 1 subunit 1	2	2	14.4	17.262	153	no
P78539	SRPX	Sushi repeat-containing protein SRPX	8	8	19.8	51.571	464	no
P78552	IL13RA1	Interleukin-13 receptor subunit alpha-1	5	5	12.9	48.759	427	no
P80188	LCN2	Neutrophil gelatinase-associated lipocalin	2	2	18.2	22.588	198	yes
P80217	IFI35	Interferon-induced 35 kDa protein	2	2	9.8	31.546	286	no
P80297	MT1X	Metallothionein-1X	2	1	32.8	6.0683	61	no
P80303	NUCB2	Nucleobindin-2	6	6	11.9	50.195	420	no
P81274	GPSM2	G-protein-signaling modulator 2	3	3	6.3	76.661	684	no
P81605	DCD	Dermcidin	6	6	42.7	11.284	110	no
P82094	TMF1	TATA element modulatory factor	2	2	2	122.84	1093	no
P82650	MRPS22	28S ribosomal protein S22, mitochondrial	3	3	9.4	41.28	360	no
P82970	HMGN5	High mobility group nucleosome-binding domain-containing protein 5	3	3	9.6	31.524	282	no
P82979	SARNP	SAP domain-containing ribonucleoprotein	7	7	35.7	23.671	210	no
P83436	COG7	Conserved oligomeric Golgi complex subunit 7	6	6	8.8	86.343	770	no
P83731	RPL24	60S ribosomal protein L24	10	10	48.4	17.779	157	no
P83881	RPL36A	60S ribosomal protein L36a	9	2	41.5	12.441	106	no
P84022	SMAD3	Mothers against decapentaplegic homolog 3	3	1	8	48.08	425	no
P84077	ARF1	ADP-ribosylation factor 1	13	7	65.2	20.697	181	no
P84085	ARF5	ADP-ribosylation factor 5	12	6	65.6	20.529	180	no
P84090	ERH	Enhancer of rudimentary homolog	3	3	27.9	12.259	104	no
P84095	RHOG	Rho-related GTP-binding protein RhoG	11	10	68.6	21.308	191	no
P84098	RPL19	60S ribosomal protein L19	11	11	36.2	23.466	196	no
P84103	SRSF3	Serine/arginine-rich splicing factor 3	10	9	44.5	19.329	164	no
P84243	H3F3A	Histone H3.3	6	2	50.7	15.328	136	no
P85037	FOXK1	Forkhead box protein K1	3	3	5.7	75.456	733	no
P86791	CCZ1	Vacuolar fusion protein CCZ1 homolog	8	8	16.6	55.866	482	no
P98082	DAB2	Disabled homolog 2	2	2	3	82.447	770	no
P98155	VLDLR	Very low-density lipoprotein receptor	3	3	3.6	96.098	873	no
P98160	HSPG2	Basement membrane-specific heparan sulfate proteoglycan core protein	189	189	57.5	468.83	4391	no
P98171	ARHGAP4	Rho GTPase-activating protein 4	4	4	7	105.02	946	no
P98172	EFNB1	Ephrin-B1	12	10	54.6	38.006	346	no
P98173	FAM3A	Protein FAM3A	2	2	14.8	25.152	230	no
P98179	RBM3	RNA-binding protein 3	2	2	15.9	17.17	157	yes
P98194	ATP2C1	Calcium-transporting ATPase type 2C member 1	21	21	28.5	100.58	919	no
P98196	ATP11A	Probable phospholipid-transporting ATPase IH	2	2	0	129.75	1134	no
P99999	CYCS	Cytochrome c	5	5	55.2	11.749	105	no
Q00013	MPP1	55 kDa erythrocyte membrane protein	5	5	17.2	52.296	466	no
Q00169	PITPNA	Phosphatidylinositol transfer protein alpha isoform	13	11	53.3	31.806	270	no
Q00325	SLC25A3	Phosphate carrier protein, mitochondrial	7	7	17.4	40.094	362	no
Q00341	HDLBP	Vigilin	26	26	23.3	141.45	1268	no
Q00403	GTF2B	Transcription initiation factor IIB	3	3	12.3	34.833	316	no
Q00534	CDK6	Cyclin-dependent kinase 6	3	2	11	36.938	326	no
Q00535	CDK5	Cyclin-dependent-like kinase 5	9	8	29.5	33.304	292	no
Q00536	CDK16	Cyclin-dependent kinase 16	12	5	25.4	55.715	496	no
Q00537	CDK17	Cyclin-dependent kinase 17	15	8	30.4	59.582	523	no
Q00577	PURA	Transcriptional activator protein Pur-alpha	6	6	26.4	34.91	322	no
Q00610	CLTC	Clathrin heavy chain 1	108	86	66.6	191.61	1675	no
Q00653	NFKB2	Nuclear factor NF-kappa-B p100 subunit	12	12	18	96.748	900	no
Q00688	FKBP3	Peptidyl-prolyl cis-trans isomerase FKBP3	8	8	29.5	25.177	224	no
Q00765	REEP5	Receptor expression-enhancing protein 5	2	2	11.1	21.493	189	no
Q00796	SORD	Sorbitol dehydrogenase	15	15	54.9	38.324	357	no
Q00839	HNRNPU	Heterogeneous nuclear ribonucleoprotein U	26	26	37.1	90.583	825	no
Q01081	U2AF1	Splicing factor U2AF 35 kDa subunit	8	8	41.2	27.872	240	no
Q01082	SPTBN1	Spectrin beta chain, non-erythrocytic 1	100	92	50	274.61	2364	no
Q01085	TIAL1	Nucleolysin TIAR	5	4	16.3	41.59	375	no
Q01105	SET	Protein SET	10	10	45.2	33.488	290	yes
Q01130	SRSF2	Serine/arginine-rich splicing factor 2	9	9	43	25.476	221	no
Q01415	GALK2	N-acetylgalactosamine kinase	3	3	6.6	50.378	458	no
Q01433	AMPD2	AMP deaminase 2	5	4	6.1	100.69	879	no
Q01469	FABP5	Fatty acid-binding protein, epidermal	14	14	70.4	15.164	135	no
Q01518	CAP1	Adenylyl cyclase-associated protein 1	28	27	60.4	51.901	475	no
Q01581	HMGCS1	Hydroxymethylglutaryl-CoA synthase, cytoplasmic	15	15	39.4	57.293	520	no
Q01628	IFITM3	Interferon-induced transmembrane protein 3	4	2	49.6	14.632	133	no
Q01650	SLC7A5	Large neutral amino acids transporter small subunit 1	11	10	17.9	55.01	507	no
Q01780	EXOSC10	Exosome component 10	12	12	18.3	100.83	885	no
Q01813	PFKP	ATP-dependent 6-phosphofructokinase, platelet type	26	24	34.8	85.595	784	no
Q01831	XPC	DNA repair protein complementing XP-C cells	9	9	10.7	105.95	940	no
Q01844	EWSR1	RNA-binding protein EWS	3	3	4.4	68.477	656	no
Q01968	OCRL	Inositol polyphosphate 5-phosphatase OCRL-1	7	7	9.7	104.2	901	no
Q01970	PLCB3	1-phosphatidylinositol 4,5-bisphosphate phosphodiesterase beta-3	41	41	40.2	138.8	1234	no
Q01973	ROR1	Tyrosine-protein kinase transmembrane receptor ROR1	7	6	7.5	104.28	937	no
Q01974	ROR2	Tyrosine-protein kinase transmembrane receptor ROR2	11	10	14.2	104.76	943	yes
Q02218	OGDH	2-oxoglutarate dehydrogenase, mitochondrial	4	4	5.1	115.93	1023	no
Q02241	KIF23	Kinesin-like protein KIF23	26	26	33.8	110.06	960	no
Q02413	DSG1	Desmoglein-1	22	22	26.1	113.75	1049	no
Q02543	RPL18A	60S ribosomal protein L18a	10	10	44.9	20.762	176	no
Q02750	MAP2K1	Dual specificity mitogen-activated protein kinase kinase 1	15	8	44.8	43.439	393	no
Q02790	FKBP4	Peptidyl-prolyl cis-trans isomerase FKBP4	24	24	64.5	51.804	459	no
Q02809	PLOD1	Procollagen-lysine,2-oxoglutarate 5-dioxygenase 1	17	17	28.3	83.549	727	no
Q02818	NUCB1	Nucleobindin-1	11	11	30.2	53.879	461	no
Q02878	RPL6	60S ribosomal protein L6	20	20	52.4	32.728	288	no
Q02880	TOP2B	DNA topoisomerase 2-beta	29	19	19	183.26	1626	no
Q02952	AKAP12	A-kinase anchor protein 12	64	64	43.4	191.48	1782	no
Q02978	SLC25A11	Mitochondrial 2-oxoglutarate/malate carrier protein	3	3	13.7	34.061	314	no
Q03001	DST	Dystonin	2	2	0	860.65	7570	no
Q03113	GNA12	Guanine nucleotide-binding protein subunit alpha-12	5	4	14.4	44.279	381	no
[truncated: 2,751 more rows]

## Sheet: Supplementary table 4
Supplementary table 4. SRM candidate peptides
			Identified by shotgun analysis
Sequence	Mass	ID	serum Evs	Cultured cell Evs
DCTPWSDIECVHK	1645.69	O00220	yes	yes
NASIHTLLDALER	1451.77	O00220	yes	yes
IQDLLVDSGK	1086.59	O00220	no	yes
NEIDVVR	843.445	O00220	no	yes
LYIGNLSENAAPSDLESIFK	2180.1	O00425	no	yes
TVNELQNLSSAEVVVPR	1853.98	O00425	no	yes
ITISPLQELTLYNPER	1886.01	O00425	no	yes
LLVPTQFVGAIIGK	1454.89	O00425	no	yes
DQTPDENDQVVVK	1485.69	O00425	no	yes
IAPAEAPDAK	981.513	O00425	no	yes
IPVSGPFLVK	1055.64	O00425	no	yes
FTEEIPLK	975.528	O00425	no	yes
SADAGSFSPTPGQIGGAVK	1745.86	O00443	no	yes
DALQPQTTDAEATIFFTR	2023.99	O00443	no	yes
FSGLPSNDEPILSFSPK	1833.91	O00443	no	yes
SIIQQHNLETLENDIK	1893.98	O00443	no	yes
TADVTSLFGGEDTSR	1554.72	O00443	no	yes
TNPGYLLSPVTAQR	1515.8	O00443	no	yes
ELQLSVLSAESLR	1443.79	O00443	no	yes
ENFFLGGVTLPLK	1433.79	O00443	no	yes
TAEDDETPVDLNK	1445.65	O00443	no	yes
FNFFIHNLAQLR	1518.81	O00443	no	yes
LIESSLGSIATK	1217.69	O00443	no	yes
DALHDVQFSTR	1287.62	O00443	no	yes
EGQIEPSFVFR	1307.65	O00443	no	yes
LVQLLGGVAEK	1125.68	O00443	no	yes
TFDEFQELHNK	1406.65	O00443	no	yes
LLLDDSFETK	1179.6	O00443	no	yes
NICGENASVK	1090.51	O00443	no	yes
YNPSEEEYEK	1286.53	O00443	no	yes
EVSVFTYHK	1108.56	O00443	no	yes
IASTSEFLK	994.534	O00443	no	yes
LSIIFPLWK	1115.67	O00443	no	yes
SLSVATVTR	932.529	O00443	no	yes
STANCHLER	1086.49	O00443	no	yes
VSLPLFDFK	1064.59	O00443	no	yes
VSNLQVSPK	970.545	O00443	no	yes
TDLEITDSK	1020.5	O00443	no	no
ALDIDVEK	901.476	O00443	no	yes
FADQEVR	863.414	O00443	no	yes
VQSFFQK	882.46	O00443	no	yes
LLDILHK	850.528	O00443	no	no
FGDQVLQINGENCAGWSSDK	2223.99	O00560	no	yes
ANVAVVSGAPLQGQLVAR	1748.99	O00560	yes	yes
DSTGHVGFIFK	1206.6	O00560	yes	yes
LASVPGSQTVVVK	1283.74	O00592	no	yes
LGDQGPPEEAEDR	1411.62	O00592	no	yes
CEDLETQTQSEK	1466.62	O00592	yes	yes
DDLDEEEDTHL	1329.52	O00592	no	yes
ATFNPAQDK	990.477	O00592	yes	yes
EITIHTK	840.471	O00592	no	yes
LISLICR	873.511	O00592	no	yes
GLECNFGASSTALK	1453.69	O00622	no	yes
ILYNPLQGQK	1172.66	O00622	no	yes
CEDGETFSK	1071.42	O00622	no	yes
NNELIAVGK	956.529	O00622	no	yes
TCGTGISTR	951.444	O00622	no	yes
VTNDNPECR	1103.47	O00622	no	yes
YCGSCVDGR	1072.41	O00622	no	yes
QLNEDCSK	992.423	O00622	no	yes
LFNDIHK	885.471	O00622	no	yes
LSLEFPSGYPYNAPTVK	1881.95	O00762	no	yes
WVGTIHGAAGTVYEDLR	1843.92	O00762	no	yes
DPAATSVAAAR	1028.53	O00762	no	yes
YLQETYSK	1030.5	O00762	no	yes
CTNCLEDESAK	1325.52	O14493	no	yes
DASVHTLLDALETLGER	1838.94	O14763	no	yes
YGQDYSTHWNDLLFCLR	2186.98	O14763	no	yes
LLVPANEGDPTETLR	1623.85	O14763	no	yes
VGDCTPWSDIECVHK	1801.78	O14763	no	yes
GICSGGGGDPER	1160.49	O14763	no	yes
NTVCQCEEGTFR	1499.61	O14763	no	yes
IEDHLLSSGK	1097.57	O14763	no	yes
AYPDVAALSDGYWVVSNR	1981.95	O14773	no	yes
LSELVQAVSDPSSPQYGK	1903.95	O14773	no	yes
LFGGNFAHQASVAR	1473.75	O14773	no	yes
LYQQHGAGLFDVTR	1603.81	O14773	no	yes
YLTLENVADLVR	1404.76	O14773	no	yes
PSPLTLHTVQK	1219.69	O14773	no	yes
PSYQEEAVTK	1150.55	O14773	no	no
VVGQQGR	742.409	O14773	no	no
NLSALENYNFELVDGVK	1923.96	O14786	no	yes
IAPPPVVSSGPFLFIK	1667.97	O14786	no	yes
LEIWDGFPDVGPHIGR	1806.91	O14786	no	yes
FVSDYETHGAGFSIR	1684.78	O14786	no	yes
SFEGNNNYDTPELR	1654.72	O14786	no	yes
TFCHWEHDNHVQLK	1849.83	O14786	no	yes
FVTAVGTQGAISK	1277.7	O14786	no	yes
LYQVIFEGEIGK	1394.74	O14786	no	yes
GIIIQGGK	784.481	O14786	no	yes
TFPALSTR	891.481	O14786	no	yes
NYTDEAIETDDLTIK	1739.81	O14818	yes	yes
DIVVLGVEK	970.57	O14818	yes	yes
ILNPEEIEK	1083.58	O14818	no	yes
YVAEIEK	850.444	O14818	yes	yes
VECQSHR	914.403	O14818	no	no
LGGFGVAIQLGESGLVAGGR	1857.01	O14936	no	yes
HNAVFDQLDLVTYEEVVK	2118.06	O14936	no	yes
IHEQGLIAILDVEPQALK	1986.12	O14936	no	yes
EINGISVANQTVEQLQK	1869.98	O14936	no	yes
EVLEEISCYPENNDAK	1908.84	O14936	no	yes
NGTAGLIPSPELQEWR	1766.9	O14936	no	yes
FTSSPGLSTEDLK	1380.68	O14936	no	yes
ITVYEALNHPWLK	1582.85	O14936	no	yes
TLVLLGAHGVGR	1191.71	O14936	no	yes
GAVLAAVSSHK	1038.58	O14936	no	yes
IHLPETVEQLR	1333.74	O14936	no	yes
QGTLHVGDEIR	1223.63	O14936	no	yes
QWSHISESAK	1171.56	O14936	no	yes
VGDIIQIISK	1084.65	O14936	no	yes
YCHDNNIIHR	1340.6	O14936	no	yes
DDHNWWQGK	1184.5	O14936	no	yes
ETGQQFAVK	1006.51	O14936	no	yes
NPPSDAVQR	982.483	O14936	no	yes
GPFSVVR	760.423	O14936	no	yes
LFEGIIK	818.49	O14936	no	yes
ENSAPVK	743.381	O14936	no	no
ESDILQR	859.44	O14936	no	no
QILEALR	841.502	O14936	no	no
THGELGGHPVSELIYIHSK	2073.06	O14939	no	yes
SELTQVQGHLVHFPLK	1831.99	O14939	no	yes
FLEDESLLPPLGSK	1543.81	O14939	no	yes
HPDQVTLWAHHEK	1596.78	O14939	no	yes
DVGVVVHGLPAR	1217.69	O14939	no	yes
VGTCTLYSVR	1154.58	O14939	no	yes
DYISICGLR	1095.54	O14939	no	yes
FAVAYSPAR	980.508	O14939	no	yes
DYSNLITK	952.487	O14939	no	yes
VGDEIVDR	901.451	O14939	no	yes
DFLQLHR	927.493	O14939	no	yes
HFQELHR	965.483	O14939	no	yes
VSILLFK	818.527	O14939	no	yes
CEHFFLTVHQPLSK	1741.86	O14944	no	yes
VAQVSITK	844.502	O14944	no	yes
VYLILEYAPLGTVYR	1768.98	O14965	no	yes
VEFTFPDFVTEGAR	1613.77	O14965	no	yes
IISFLLPPDESLHSLQSR	2051.11	O15111	no	yes
GGPVDLTLK	898.512	O15111	no	yes
IQLPIIQLR	1092.7	O15111	no	yes
QFEELTLGEFLK	1452.75	O15392	no	yes
HSSGCAFLSVK	1191.57	O15392	no	yes
PLVVTAQPGSGPPR	1374.76	O15427	no	yes
EPQPEVAAAEEEK	1425.66	O15427	no	yes
GGAVVDEGPTGVK	1184.6	O15427	no	yes
NGEVVHTPETSV	1267.6	O15427	no	yes
PAAGFVAGLGK	986.555	O15427	no	yes
DLGVPDTK	843.434	O15427	no	yes
LLDLSVFR	961.56	O15427	no	yes
AVSVFFK	796.448	O15427	no	yes
EVEHFLK	900.471	O15427	no	yes
STGPGASLGTGYDR	1337.62	O15551	no	yes
DFYNPVVPEAQK	1405.69	O15551	no	yes
VVYSAPR	790.434	O15551	no	yes
TDLDGLVQQGYQSLNDIPDR	2246.08	O43490	no	yes
AFTDLNSINSVLGGGILDR	1961.02	O43490	no	yes
AWNYELPATNYETQDSHK	2165.97	O43490	no	yes
QLPPVDAELDNVNNVLR	1905	O43490	no	yes
SLHQQSTQLSSSLTSVK	1829.95	O43490	no	yes
SPAGVNLLSFAYDLEAK	1793.92	O43490	no	yes
ATVFLLPALIFAVK	1501.93	O43490	no	yes
LSLSQLNSNPELR	1469.78	O43490	no	yes
VNLNIFLLGAAGR	1356.79	O43490	no	yes
NLQDFAACGIDR	1378.63	O43490	no	yes
LTFEQVYSDCK	1388.63	O43490	no	yes
TLLNETPEQIK	1284.69	O43490	no	yes
QTTTVVAGIK	1016.59	O43490	no	yes
LICEPYTSK	1109.54	O43490	no	yes
DFPEDTLR	991.461	O43490	no	yes
HATPTTR	782.404	O43490	no	yes
LSGSNPYTTVTPQIINSK	1919	O43707	no	yes
DDPVTNLNNAFEVAEK	1774.84	O43707	no	yes
ETTDTDTADQVIASFK	1740.81	O43707	no	yes
QFASQANVVGPWIQTK	1772.92	O43707	no	yes
ICDQWDALGSLTHSR	1757.82	O43707	yes	yes
LVSIGAEEIVDGNAK	1513.8	O43707	no	yes
ACLISLGYDVENDR	1623.76	O43707	no	yes
QLEAIDQLHLEYAK	1669.87	O43707	no	yes
AGTQIENIDEDFR	1506.7	O43707	no	yes
NVNVQNFHISWK	1484.75	O43707	yes	yes
DHGGALGPEEFK	1255.58	O43707	no	yes
DYETATLSDIK	1254.6	O43707	no	yes
DHALLEEQSK	1168.57	O43707	no	yes
NFITAEELR	1091.56	O43707	no	yes
IAESNHIK	910.487	O43707	yes	yes
ASFNHFDK	964.44	O43707	no	yes
EAILAIHK	893.533	O43707	no	yes
QGEAEFNR	949.425	O43707	no	yes
QQSNEHLR	1010.49	O43707	no	yes
STLPDADR	873.419	O43707	no	yes
TIPWLEDR	1028.53	O43707	no	yes
VQQLVPK	810.496	O43707	no	yes
ETDYPAGEDLSESGQVDK	1938.83	O60271	no	no
GIVLVALADGTLAIFHR	1765.03	O60271	no	yes
LHQLSGSDQLESTAHSR	1864.9	O60271	no	no
AFDFLSEETEASLASR	1771.83	O60271	no	yes
EVENLILENTQLLETK	1885	O60271	no	no
AGPSAQEPGSQTPLK	1466.74	O60271	no	yes
LWCAVGVNLSGGK	1359.7	O60271	no	no
DDNEQLITQYER	1522.69	O60271	no	no
NVSTGSAENEEK	1263.56	O60271	no	no
HIEVQVAQETR	1308.68	O60271	no	yes
DVAGLDTEGSK	1090.51	O60271	no	no
SSTLSQLPGDK	1131.58	O60271	no	no
LFSSSSNTTK	1070.52	O60271	no	yes
VYGDENSDK	1025.43	O60271	no	no
SSIWQFFSR	1156.57	O60271	no	no
IYVVQPK	845.501	O60271	no	yes
VFWDPSVNLFGHVGSTTASR	2176.07	O60341	no	yes
HWDQDDDFEFTGSHLTVR	2203.96	O60341	no	yes
QQPPAVQFVPPLPEWK	1859.99	O60341	no	yes
NYPATVHGALLSGLR	1567.85	O60341	no	yes
VIIIGSGVSGLAAAR	1382.82	O60341	no	yes
GIFGSSAVPQPK	1186.63	O60341	no	no
EYDELAETQGK	1281.57	O60341	no	yes
LFFAGEHTIR	1189.62	O60341	no	yes
TLQLWLDNPK	1226.67	O60341	no	yes
HGLINFGIYK	1160.63	O60341	no	no
DITAEFLVK	1034.56	O60341	no	no
IANEQISASSTYSDGR	1697.79	O60462	no	yes
VFQANNDATEVVLNK	1660.84	O60462	no	yes
IVLNFNPHFEIEK	1598.85	O60462	no	yes
DGDSESADLLGK	1205.54	O60462	no	yes
LISPPVHLPR	1127.68	O60462	no	yes
SGEIAIDDIR	1087.55	O60462	no	yes
LVGFISAIPANIR	1369.81	O60551	no	yes
SDSASDSQEIK	1165.51	O60551	no	yes
VQLNVFDEQGEEDSYDLK	2126.96	O60610	no	yes
QDLEAEVSQLTGEVAK	1715.86	O60610	yes	yes
AEPHFLSILQHLLLVR	1885.09	O60610	no	yes
AGCAVTSLLASELTK	1519.79	O60610	no	yes
SPDELPSAGGDGGK	1285.58	O60610	no	yes
LVAEDLSQDCFWTK	1710.79	O60610	no	no
TAQNLSIFLGSFR	1452.77	O60610	yes	yes
LIEECISQIVLHK	1580.86	O60610	no	yes
NSETFPTILEEAK	1477.73	O60610	no	yes
DVQNFPAATDEK	1333.62	O60610	no	yes
ELGEYFLFDPK	1356.66	O60610	no	yes
LGLHQVLQDLR	1290.74	O60610	no	yes
FPDELAHVEK	1183.59	O60610	no	yes
LTLTFSAQTK	1108.61	O60610	no	yes
FQPLLDGLK	1029.59	O60610	no	yes
DAQEQYNK	994.436	O60610	no	yes
SGTTIALK	789.46	O60610	no	yes
VSAENLQK	887.471	O60610	no	yes
LNAILFK	817.506	O60610	no	yes
SGIYFEPDCSSK	1388.59	O60911	no	yes
SLTINGVADDDALAEER	1787.85	O75190	no	yes
APGPWDPLASAAGLK	1449.76	O75190	no	no
VDYYEVLGVQR	1339.68	O75190	no	yes
ITDLQNQLK	1071.59	O75330	no	yes
LAGNALTYIPK	1159.66	O75473	no	yes
SAFQHLPELR	1196.63	O75473	no	yes
LLVSQGASIYIENK	1533.84	O75832	no	yes
GGLGLILK	769.506	O75832	no	no
EGLLLYHTENNVGLK	1698.89	O75954	yes	yes
DGVTGPGFTLSGSCCQGSR	1941.83	O95274	no	yes
GCVQDEFCTR	1270.51	O95274	no	yes
LLQALEAPEGWGPTPR	1733.91	O95407	no	yes
LTELLGAQDGALLVR	1567.89	O95407	no	yes
DSPTTCGPCPPR	1343.56	O95407	no	yes
VPGAEECER	1045.45	O95407	no	yes
YCNVLCGER	1169.5	O95407	no	yes
YLLLGNAEDSPDQSGIVADK	2104.03	O95631	no	yes
LHTFGDENEDDSELAR	1846.8	O95631	no	yes
CIPDFVNAAFGK	1337.64	O95631	no	yes
VFDSLLNLSSTLQATR	1763.94	O95832	no	yes
CLEDDEVQK	1134.49	O95832	no	yes
TTSYPTPR	921.456	O95832	no	yes
ELVEPLTPSGEAPNQALLR	2033.08	P00533	no	yes
GDSFTHTPPLDPQELDILK	2122.06	P00533	no	yes
GPDNCIQCAHYIDGPHCVK	2239.96	P00533	no	yes
GSHQISLDNPDYQQDFFPK	2235.02	P00533	no	yes
SPSDCCHNQCAAGCTGPR	2033.76	P00533	no	yes
TIQEVAGYVLIALNTVER	1988.09	P00533	no	yes
FSNNPALCNVESIQWR	1933.91	P00533	no	yes
LTQLGTFEDHFLSLQR	1903.98	P00533	no	yes
PYDGIPASEISSILEK	1717.88	P00533	no	yes
EISDGDVIISGNK	1345.67	P00533	no	yes
TDLHAFENLEIIR	1569.82	P00533	no	yes
NYVVTDHGSCVR	1405.64	P00533	no	yes
GSTAENAEYLR	1209.56	P00533	no	yes
NLCYANTINWK	1395.66	P00533	no	yes
NLQEILHGAVR	1248.69	P00533	no	yes
VCNGIGIGEFK	1192.59	P00533	no	yes
IICAQQCSGR	1191.55	P00533	no	yes
IPLENLQIIR	1207.73	P00533	no	yes
CNLLEGEPR	1086.51	P00533	no	yes
GLWIPEGEK	1027.53	P00533	no	yes
YLVIQGDER	1091.56	P00533	no	yes
YSFGATCVK	1031.47	P00533	no	yes
ELIIEFSK	977.543	P00533	no	yes
ESDCLVCR	1037.43	P00533	no	yes
ITDFGLAK	863.475	P00533	no	yes
LFGTSGQK	836.439	P00533	no	yes
NYDLSFLK	998.507	P00533	no	yes
LLGAEEK	758.417	P00533	no	yes
IIGGEFTTIENQPWFAAIYR	2325.18	P00749	no	yes
PCLPWNSATVLQQTYHAHR	2278.11	P00749	no	yes
TDSCQGDSGGPLVCSLQGR	1992.86	P00749	no	yes
DYSADTLAHHNDIALLK	1895.94	P00749	no	yes
ECQQPHYYGSEVTTK	1825.79	P00749	no	yes
YFSNIHWCNCPK	1624.69	P00749	no	yes
FEVENLILHK	1240.68	P00749	no	yes
FGGQHCEIDK	1189.52	P00749	no	yes
SDALQLGLGK	1000.56	P00749	no	yes
DTWVEHWPEEDECQDEENQK	2602.02	P01024	yes	no
EDIPPADLSDQVPDTESETR	2213	P01024	yes	no
DAPDHQELNLDVSLQLPSR	2146.07	P01024	yes	no
QLYNVEATSYALLALLQLK	2150.2	P01024	yes	no
AYYENSPQQVFSTEFEVK	2165	P01024	yes	no
VEGTAFVIFGIQDGEQR	1864.93	P01024	yes	no
VVLVSLQSGYLFIQTDK	1909.06	P01024	yes	no
DICEEQVNSLPGSITK	1788.86	P01024	yes	no
EYVLPSFEVIVEPTEK	1877.97	P01024	yes	no
SGIPIVTSPYQIHFTK	1786.96	P01024	yes	no
SNLDEDIIAEENIVSR	1815.88	P01024	yes	no
VELLHNPAFCSLATTK	1799.92	P01024	yes	no
VHQYFNVELIQPGAVK	1840.98	P01024	yes	no
FVTVQATFGTQVVEK	1652.88	P01024	yes	no
SEFPESWLWNVEDLK	1877.88	P01024	yes	no
IPIEDGSGEVVLSR	1469.77	P01024	yes	no
LVAYYTLIGASGQR	1510.81	P01024	yes	no
AAVYHHFISDGVR	1470.74	P01024	yes	no
SSLSVPYVIVPLK	1400.83	P01024	yes	no
VFLDCCNYITELR	1701.79	P01024	yes	no
VYAYYNLEESCTR	1666.73	P01024	yes	no
APSTWLTAYVVK	1334.72	P01024	yes	no
ENEGFTVTAEGK	1280.59	P01024	yes	no
PGETLNVNFLLR	1371.75	P01024	yes	no
SGSDEVQVGQQR	1288.6	P01024	yes	no
VSHSEDDCLAFK	1406.61	P01024	yes	no
ADIGCTPGSGK	1061.48	P01024	yes	no
QELSEAEQATR	1260.59	P01024	yes	no
QPSSAFAAFVK	1151.6	P01024	yes	no
CAEENCFIQK	1297.54	P01024	yes	no
DFDFVPPVVR	1189.61	P01024	yes	no
DSCVGSLVVK	1062.54	P01024	yes	no
HQQTVTIPPK	1147.63	P01024	yes	no
IHWESASLLR	1210.65	P01024	yes	no
LSINTHPSQK	1123.6	P01024	yes	no
VLLDGVQNPR	1109.62	P01024	yes	no
FISLGEACK	1023.51	P01024	yes	no
GLEVTITAR	958.545	P01024	yes	no
TGLQEVEVK	1001.54	P01024	yes	no
ASHLGLAR	823.466	P01024	yes	no
FYYIYNEK	1138.53	P01024	yes	no
IEGDHGAR	853.404	P01024	yes	no
ISLPESLK	885.517	P01024	yes	no
QGALELIK	870.517	P01024	yes	no
QLANGVDR	871.451	P01024	yes	no
VVLVAVDK	841.527	P01024	yes	no
AEDLVGK	730.386	P01024	yes	no
AVLYNYR	897.471	P01024	yes	no
DQLTCNK	877.396	P01024	yes	no
IFTVNHK	857.476	P01024	yes	no
SVQLTEK	803.439	P01024	yes	no
VVPEGIR	768.449	P01024	yes	no
TYTVGCEECTVFPCLSIPCK	2420.05	P01033	yes	no
LQSGTHCLWTDQLLQGSEK	2200.06	P01033	yes	yes
GFQALGDAADIR	1232.61	P01033	yes	yes
EPGLCTWQSLR	1345.64	P01033	yes	yes
SEEFLIAGK	992.518	P01033	yes	yes
HLACLPR	865.459	P01033	yes	yes
TACCHSETVV	1162.47	P01135	no	yes
LLAPSDSPEWLSFDVTGVVR	2187.12	P01137	yes	no
EAVPEPVLLSR	1208.68	P01137	yes	yes
GGEIEGFR	863.414	P01137	yes	no
SVGGSGGGSFGDNLVTR	1565.74	P02545	no	yes
ASSHSSQTQGGGSVTK	1517.71	P02545	no	yes
NSNLVGAAHEELQQSR	1751.86	P02545	no	yes
SGAQASSTPLSPTR	1358.68	P02545	no	yes
IDSLSAQLSQLQK	1429.78	P02545	no	yes
TVLCGTCGQPADK	1405.63	P02545	no	yes
AQNTWGCGNSLR	1362.61	P02545	no	yes
AAYEAELGDAR	1164.54	P02545	no	yes
AQHEDQVEQYK	1373.62	P02545	no	yes
EAALSTALSEK	1118.58	P02545	no	yes
QNGDDPLLTYR	1290.62	P02545	no	no
VAVEEVDEEGK	1202.57	P02545	no	no
EGDLIAAQAR	1042.54	P02545	no	yes
ITESEEVVSR	1147.57	P02545	no	yes
TLEGELHDLR	1181.6	P02545	no	yes
SLETENAGLR	1088.55	P02545	no	no
DLEALLNSK	1001.54	P02545	no	yes
EDLQELNDR	1130.52	P02545	no	yes
LADALQELR	1027.57	P02545	no	yes
LEAALGEAK	900.492	P02545	no	yes
LSPSPTSQR	971.504	P02545	no	yes
DLEDSLAR	917.445	P02545	no	yes
NIYSEELR	1022.5	P02545	no	yes
SSFSQHAR	918.431	P02545	no	yes
LVEIDNGK	886.476	P02545	no	no
EELDFQK	907.429	P02545	no	yes
LAVYIDR	848.476	P02545	no	yes
LESTESR	820.393	P02545	no	yes
LQLELSK	829.491	P02545	no	yes
AEQCCEETASSISLHGK	1905.82	P02748	yes	no
DVVLTTTFVDDIK	1464.77	P02748	yes	no
TEHYEEQIEAFK	1522.69	P02748	yes	no
LSPIYNLVPVK	1241.74	P02748	yes	no
SIEVFGQFNGK	1224.61	P02748	yes	no
TSNFNAAISLK	1164.61	P02748	yes	no
FEGIACEISK	1152.55	P02748	yes	no
DGNTLTYYR	1101.51	P02748	yes	no
ALPTTYEK	921.481	P02748	yes	no
CLCACPFK	1054.44	P02748	yes	no
FTPTETNK	936.455	P02748	yes	no
GEIHLGR	780.424	P02748	yes	no
YVGGQEHFAHLLILR	1751.95	P02763	yes	no
EQLGEFYEALDCLR	1741.8	P02763	yes	no
SDVVYTDWK	1111.52	P02763	yes	no
HVFWGSGSHTLPALLENLK	2105.11	P02786	yes	yes
HPVTGQFLYQDSNWASK	1976.94	P02786	yes	yes
LVYLVENPGGYVAYSK	1770.92	P02786	yes	yes
SAFSNLFGGEPLSYTR	1744.84	P02786	yes	yes
GFVEPDHYVVVGAQR	1671.84	P02786	yes	yes
LAVDEEENADNNTK	1560.69	P02786	yes	yes
SSGLPNIPVQTISR	1467.8	P02786	yes	yes
DENLALYVENQFR	1609.77	P02786	yes	yes
LTHDVELNLDYER	1615.78	P02786	yes	yes
VEYHFLSPYVSPK	1564.79	P02786	yes	yes
VSASPLLYTLIEK	1432.82	P02786	yes	yes
AAAEVAGQFVIK	1202.67	P02786	yes	yes
DSAQNSVIIVDK	1287.67	P02786	yes	yes
EEPGEDFPAAR	1216.54	P02786	yes	no
LDSTDFTGTIK	1196.59	P02786	yes	yes
LLNENSYVPR	1203.62	P02786	yes	yes
LTTDFGNAEK	1094.52	P02786	yes	yes
SGVGTALLLK	957.586	P02786	yes	yes
YNSQLLSFVR	1225.65	P02786	yes	yes
AFTYINLDK	1083.56	P02786	yes	yes
AVLGTSNFK	935.508	P02786	yes	yes
ILNIFGVIK	1015.64	P02786	yes	yes
LVHANFGTK	985.535	P02786	yes	yes
LTVSNVLK	872.533	P02786	yes	yes
DGFQPSR	805.372	P02786	yes	yes
AATVTGK	646.365	P02786	no	no
QAWFIENEEQEYVQTVK	2140.01	P04083	no	no
GLGTDEDTLIEILASR	1701.88	P04083	yes	yes
SEDFGVNEDLADSDAR	1738.73	P04083	yes	yes
ALTGHLEEVVLALLK	1604.95	P04083	yes	yes
GTDVNVFNTILTTR	1549.81	P04083	yes	yes
GVDEATIIDILTK	1386.76	P04083	yes	yes
DITSDTSGDFR	1212.53	P04083	yes	yes
TPAQFDADELR	1261.59	P04083	no	yes
ALYEAGER	907.44	P04083	yes	yes
NALLSLAK	828.507	P04083	no	yes
PAFFAEK	808.412	P04083	yes	yes
CLTAIVK	803.458	P04083	no	yes
VLDLELK	828.496	P04083	no	yes
PIIHFGSDYEDR	1447.67	P04156	no	yes
YPGQGSPGGNR	1088.5	P04156	no	yes
GENFTETDVK	1138.51	P04156	no	yes
PGGWNTGGSR	987.452	P04156	no	yes
QHTVTTTTK	1015.53	P04156	no	yes
ESQAYYQR	1043.47	P04156	no	yes
YPNQVYYR	1101.52	P04156	no	yes
LTAASVGVQGSGWGWLGFNK	2034.03	P04179	no	no
HHAAYVNNLNVTEEK	1737.84	P04179	no	yes
GDVTAQIALQPALK	1423.8	P04179	no	yes
AIWNVINWENVTER	1742.87	P04179	no	no
GELLEAIK	871.501	P04179	no	no
YQEALAK	821.428	P04179	no	yes
DFGSFDK	814.35	P04179	no	no
SGGGDLTLGLEPSEEEAPR	1912.9	P04626	no	yes
GLQSLPTHDPSPLQR	1644.86	P04626	no	yes
LLDIDETEYHADGGK	1674.77	P04626	no	yes
AVTSANIQEFAGCK	1494.71	P04626	no	yes
NNQLALTLIDTNR	1484.79	P04626	no	yes
GIWIPDGENVK	1226.63	P04626	no	no
GQECVEECR	1165.45	P04626	no	yes
EGPLPAAR	809.44	P04626	no	yes
ELVSEFSR	965.482	P04626	no	yes
SLTEILK	802.48	P04626	no	yes
VLQGLPR	781.481	P04626	no	yes
LPEEWSQWLGGSSWPGYVR	2233.06	P04792	no	yes
PLPPAAIESPAVAAPAYSR	1877	P04792	no	yes
LATQSNEITIPVTFESR	1904.98	P04792	no	yes
VSLDVNHFAPDELTVK	1782.92	P04792	yes	yes
LFDQAFGLPR	1162.61	P04792	yes	yes
AQLGGPEAAK	940.498	P04792	no	yes
QLSSGVSEIR	1074.57	P04792	no	yes
DGVVEITGK	916.487	P04792	no	yes
QDEHGYISR	1103.5	P04792	no	yes
GPSWDPFR	960.445	P04792	no	yes
DWYPHSR	959.425	P04792	no	yes
SDETAAK	720.329	P04792	no	yes
VPFSLLR	830.501	P04792	no	yes
AEDFQIEGYNPHPTIK	1857.89	P04818	no	yes
DFLDSLGFSTR	1256.6	P04818	no	yes
TSPSSPAPLPHQEATPR	1771.89	P04920	no	yes
EAVELDAVLEVPVPVR	1733.96	P04920	no	yes
CLDANEAEPVFDER	1663.71	P04920	no	yes
LSVPSGFSVTAPEK	1417.75	P04920	no	yes
ELPPPAPPAGITR	1314.73	P04920	no	yes
FEEILQEAGSR	1277.63	P04920	no	yes
LLPTGAGLEPK	1094.63	P04920	no	yes
GWVINPLGEK	1111.6	P04920	no	no
HHPDVTYVK	1094.55	P04920	no	yes
FEDVPGVR	917.461	P04920	no	yes
CECGSCVCIQPGSYGDTCEK	2365.87	P05106	yes	no
GECLCGQCVCHSSDFGK	1999.76	P05106	yes	no
DNCAPESIEFPVSEAR	1819.8	P05106	yes	no
GSGDSSQVTQVSPQR	1531.72	P05106	yes	no
NDASHLLVFTTDAK	1530.77	P05106	yes	yes
SILYVVEEPECPK	1561.77	P05106	yes	no
DDLWSIQNLGTK	1388.69	P05106	yes	no
EATSTFTNITYR	1402.67	P05106	yes	no
IGDTVSFSIEAK	1265.65	P05106	yes	no
CPTCPDACTFK	1355.53	P05106	yes	no
GALHDENTCNR	1285.55	P05106	yes	no
HVLTLTDQVTR	1281.7	P05106	yes	yes
YCECDDFSCVR	1509.53	P05106	yes	no
FQYYEDSSGK	1222.51	P05106	yes	no
WDTANNPLYK	1220.58	P05106	yes	no
EGQPVCSQR	1059.48	P05106	yes	no
LLITIHDR	979.581	P05106	yes	no
NEDDCVVR	1005.42	P05106	yes	no
THIALDGR	881.472	P05106	yes	yes
DEIESVK	818.402	P05106	yes	no
ALNSIIDVYHK	1271.69	P05109	yes	yes
LLETECPQYIR	1420.7	P05109	yes	yes
GNFHAVYR	962.472	P05109	yes	yes
GADVWFK	821.407	P05109	yes	yes
EVPLSALTNILSAQLISHWK	2219.23	P05121	no	yes
TPFPDSSTHR	1143.53	P05121	no	yes
VFQQVAQASK	1104.59	P05121	no	yes
QVDFSEVER	1107.52	P05121	no	yes
FIINDWVK	1033.56	P05121	no	yes
GAVDQLTR	858.456	P05121	no	yes
EPAVGEPAEVTTTVLVR	1766.94	P05362	no	yes
SFSCSATLEVAGQLIHK	1846.92	P05362	no	yes
DGTFPLPIGESVTVTR	1687.88	P05362	no	yes
GGSVLVTCSTSCDQPK	1694.76	P05362	no	yes
ASVSVTAEDEGTQR	1448.67	P05362	no	yes
VELAPLPSWQPVGK	1519.84	P05362	no	yes
VTLNGVPAQPLGPR	1417.8	P05362	no	yes
TFLTVYWTPER	1411.71	P05362	no	yes
LLGIETPLPK	1079.66	P05362	no	yes
CQVEGGAPR	972.445	P05362	no	yes
DLEGTYLCR	1125.51	P05362	no	yes
ELLLPGNNR	1024.57	P05362	no	yes
ATPEDNGR	858.383	P05362	no	yes
STQGEVTR	876.43	P05362	no	yes
EYYFAEAQIADFSDPAFISK	2311.07	P05546	yes	no
GGETAQSADPQWEQLNNK	1971.89	P05546	yes	no
GETHEQVHSILHFK	1660.83	P05546	yes	no
YEITTIHNLFR	1405.74	P05546	yes	no
NYNLVESLK	1078.57	P05546	yes	no
QFPILLDFK	1119.63	P05546	yes	no
SVNDLYIQK	1078.57	P05546	yes	no
TLEAQLTPR	1027.57	P05546	yes	no
GPLDQLEK	898.476	P05546	yes	no
FAFNLYR	929.476	P05546	yes	no
IAIDLFK	818.49	P05546	yes	no
LNILNAK	784.481	P05546	yes	no
LLVFSTDAGFHFAGDGK	1780.88	P05556	yes	yes
SNGLICGGNGVCK	1334.61	P05556	yes	yes
FCECDNFNCDR	1535.52	P05556	yes	yes
GCPPDDIENPR	1268.55	P05556	no	yes
DNTNEIYSGK	1139.51	P05556	yes	yes
GEVFNELVGK	1090.57	P05556	yes	yes
LSEGVTISYK	1095.58	P05556	yes	yes
SAVTTVVNPK	1014.57	P05556	yes	yes
SGEPQTFTLK	1106.56	P05556	yes	yes
WDTGENPIYK	1221.57	P05556	no	yes
GICECGVCK	1081.44	P05556	yes	yes
NVLSLTNK	887.508	P05556	yes	yes
CDDLEALK	962.438	P05556	no	yes
DDLENVK	831.397	P05556	no	yes
TPSAAYLWVGTGASEAEK	1836.89	P06396	yes	yes
GASQAGAPQGR	998.489	P06396	yes	no
TASDFITK	881.449	P06396	yes	yes
TGAQELLR	886.487	P06396	yes	yes
AAEDDEDDDVDTK	1436.54	P06454	no	yes
EVVEEAENGR	1130.52	P06454	no	yes
NIETIINTFHQYSVK	1805.93	P06702	yes	yes
LGHPDTLNQGEFK	1454.72	P06702	yes	yes
LTWASHEK	970.487	P06702	yes	yes
DLQNFLK	876.471	P06702	yes	yes
TLAQLNPESSLFIIASK	1831.01	P06744	yes	yes
VWYVSNIDGTHIAK	1601.82	P06744	no	yes
HFVALSTNTTK	1217.64	P06744	no	yes
SNTPILVDGK	1042.57	P06744	no	yes
EWFLQAAK	991.513	P06744	no	yes
INYTEGR	851.414	P06744	no	yes
ELQAAGK	715.386	P06744	no	no
VDNDENEHQLSLR	1567.72	P06748	no	yes
GPSSVEDIK	930.466	P06748	no	yes
TVSLGAGAK	802.455	P06748	no	yes
SAPGGGSK	659.324	P06748	no	no
LLSISGK	716.443	P06748	no	yes
VTLATLK	744.475	P06748	no	yes
ENPETEEDVGPVVQHIYELR	2352.12	P06756	no	yes
STGLNAVPSQILEGQWAAR	1997.03	P06756	no	yes
EQLQPHENGEGNSET	1667.7	P06756	no	yes
NGYPDLIVGAFGVDR	1591.8	P06756	no	yes
IYIGDDNPLTLIVK	1572.88	P06756	no	yes
EPVGTCFLQDGTK	1450.68	P06756	no	yes
FDLQIQSSNLFDK	1553.77	P06756	no	yes
LQEVGQVSVSLQR	1441.79	P06756	no	yes
SSASFNVIEFPYK	1487.73	P06756	no	yes
CQPIEFDATGNR	1406.62	P06756	no	yes
VDLAVLAAVEIR	1267.75	P06756	no	yes
ILACAPLYHWR	1398.72	P06756	no	yes
LNFQVELLLDK	1330.75	P06756	no	yes
AGTQLLAGLR	998.587	P06756	no	yes
LEVSVDSDQK	1118.55	P06756	no	yes
SHQWFGASVR	1173.57	P06756	no	yes
TCSLPGTALK	1046.54	P06756	no	yes
ASGDFQTTK	953.445	P06756	no	yes
GIVYIFNGR	1037.57	P06756	no	yes
LNGFEVFAR	1051.55	P06756	no	yes
NNGPSSFSK	936.43	P06756	no	yes
YDPNVYSIK	1097.54	P06756	no	yes
TVEYAPCR	994.454	P06756	no	yes
VSPVVSHK	851.486	P06756	no	yes
YNNQLATR	978.488	P06756	no	yes
ALFLYSR	868.481	P06756	no	yes
CDWSSTR	910.36	P06756	no	yes
DDPLEFK	862.407	P06756	no	yes
IVCQVGR	830.443	P06756	no	yes
SAILYVK	792.475	P06756	no	yes
VSCFNVR	880.423	P06756	no	yes
YSQAVPAVTEGPIPEVLK	1897.02	P07339	no	yes
LVDQNIFSFYLSR	1600.82	P07339	yes	yes
LLDIACWIHHK	1404.73	P07339	no	yes
QPGITFIAAK	1044.6	P07339	no	yes
VSTLPAITLK	1041.64	P07339	no	yes
LSPEDYTLK	1064.54	P07339	no	yes
VGFAEAAR	819.424	P07339	yes	yes
QVFGEATK	878.45	P07339	no	yes
YYTVFDR	962.45	P07339	no	yes
AEDGSVIDYELIDQDAR	1907.87	P07355	no	yes
GVDEVTIVNILTNR	1541.84	P07355	yes	yes
QDIAFAYQR	1110.55	P07355	yes	yes
DLYDAGVK	879.434	P07355	no	yes
PLYFADR	880.444	P07355	no	yes
DQGSCGSCWAFGAVEAISDR	2171.9	P07858	no	yes
NGPVEGAFSVYSDFLLYK	2004.98	P07858	no	no
GQDHCGIESEVVAGIPR	1822.86	P07858	no	yes
GLVSGGLYESHVGCR	1589.76	P07858	no	no
HYGYNSYSVSNSEK	1633.7	P07858	no	yes
ICEPGYSPTYK	1313.6	P07858	no	yes
EQWPQCPTIK	1285.61	P07858	no	yes
LPASFDAR	875.45	P07858	no	yes
HLEINPDHSIIETLR	1785.94	P07900	no	yes
NPDDITNEEYGEFYK	1832.77	P07900	no	yes
DQVANSAFVER	1234.59	P07900	yes	yes
LGIHEDSQNR	1167.56	P07900	no	yes
APFDLFENR	1107.53	P07900	no	yes
ALLFVPR	814.507	P07900	yes	yes
FYEQFSK	947.439	P07900	no	yes
QLLAPGNSAGAFLIR	1526.86	P07948	no	yes
WTAPEAINFGCFTIK	1753.85	P07948	no	yes
LNTLETEEWFFK	1555.76	P07948	yes	yes
SLDNGGYYISPR	1340.64	P07948	yes	yes
PVPESQLLPGQR	1319.72	P07948	no	yes
DFDPVHGDVIK	1240.61	P07948	yes	yes
DSLSDDGVDLK	1162.54	P07948	no	yes
EGFIPSNYVAK	1223.62	P07948	no	yes
VLEEHGEWWK	1311.62	P07948	no	yes
GSFSLSVR	851.45	P07948	no	yes
LYAVVTR	820.481	P07948	no	yes
VAGLESLGDLFPNLTVIR	1913.06	P08069	no	yes
ASCESDVLHFTSTTTSK	1869.84	P08069	no	yes
YADGTIDIEEVTENPK	1792.84	P08069	no	yes
AENGPGPGVLVLR	1277.71	P08069	no	yes
HSHALVSLSFLK	1337.75	P08069	no	yes
IDIHSCNHEAEK	1451.65	P08069	no	yes
LGCSASNFVFAR	1327.63	P08069	no	yes
DLISFTVYYK	1247.64	P08069	no	yes
TTINNEYNYR	1286.59	P08069	no	yes
EFNCHHVVR	1196.55	P08069	no	yes
GNLLINIR	911.555	P08069	no	yes
GPCCACPK	948.362	P08069	no	yes
LCVSEIYR	1038.52	P08069	no	yes
SEILYIR	892.502	P08069	no	yes
ISAFGYLECSAK	1344.64	P08134	no	yes
EIYCPAPPQIDNGIIQGER	2169.05	P08174	no	yes
TSFPEDTVITYK	1399.69	P08174	no	yes
QSVTYACNK	1069.49	P08174	no	yes
SCPNPGEIR	1028.47	P08174	no	yes
LTCLQNLK	988.538	P08174	no	yes
CEESFVK	897.39	P08174	no	yes
DSVICLK	833.432	P08174	no	yes
EPSLSPK	756.402	P08174	no	yes
LNSASLK	731.418	P08174	no	yes
SCEVPTR	847.386	P08174	no	yes
DLLLTSSYLSDSGSTGEHTK	2110.01	P08195	no	yes
IGDLQAFQGHGAGNLAGLK	1865.97	P08195	no	yes
DDVAQTDLLQIDPNFGSK	1974.95	P08195	no	yes
GENSWFSTQVDTVATK	1768.83	P08195	no	yes
GQSEDPGSLLSLFR	1504.75	P08195	yes	yes
SLVTQYLNATGNR	1435.74	P08195	no	yes
VAEDEAEAAAAAK	1244.59	P08195	no	yes
LLTSFLPAQLLR	1370.83	P08195	yes	yes
ADLLLSTQPGR	1169.64	P08195	no	yes
EDFDSLLQSAK	1251.6	P08195	no	yes
EVELNELEPEK	1327.65	P08195	no	yes
EEGSPLELER	1157.56	P08195	no	yes
LEPHEGLLLR	1175.67	P08195	no	yes
VILDLTPNYR	1202.67	P08195	no	yes
WCSWSLSQAR	1279.58	P08195	no	yes
GLVLGPIHK	932.581	P08195	no	yes
VAGSPGWVR	927.493	P08195	no	yes
WWHTGALYR	1188.58	P08195	no	yes
LDYLSSLK	937.512	P08195	no	yes
HWDQNER	983.421	P08195	no	yes
VVLGAHNLSR	1064.61	P08246	yes	no
QVFAVQR	846.471	P08246	no	no
IIGTLQNSAEFSEAFHCR	2078.98	P08473	yes	no
LLPDIYGWPVATENWEQK	2158.07	P08473	yes	no
DGDLVDWWTQQSASNFK	1995.9	P08473	yes	no
ALYGTTSETATWR	1455.7	P08473	yes	yes
EDEYFENIIQNLK	1653.79	P08473	yes	no
IGYPDDIVSNDNK	1448.68	P08473	yes	no
NSVNHVIHIDQPR	1527.79	P08473	yes	yes
LYVEAAFAGESK	1283.64	P08473	yes	yes
VLINLFVGTDDK	1332.73	P08473	yes	no
HVVEDLIAQIR	1291.72	P08473	yes	yes
LNNEYLELNYK	1411.7	P08473	yes	yes
DYYECTGIYK	1310.55	P08473	yes	no
LLPGLDLNHK	1118.64	P08473	yes	yes
TDVHSPGNFR	1128.53	P08473	yes	yes
NVIPETSSR	1001.51	P08473	yes	yes
TEDIVAVQK	1001.54	P08473	yes	no
AIAQLNSK	843.481	P08473	yes	no
DELEVVLK	943.523	P08473	yes	yes
YGNFDILR	996.503	P08473	yes	yes
AYQNYIK	898.455	P08473	yes	yes
DVLQEPK	827.439	P08473	yes	no
GGEPLLK	712.412	P08473	yes	no
TGPVLEHPDCFPCQDCSSK	2232.92	P08581	no	yes
GHFGCVYHGTLLDNDGK	1888.85	P08581	no	yes
DFSHPNVLSLLGICLR	1839.97	P08581	no	yes
SFISGGSTITGVGK	1309.69	P08581	no	yes
EDPIVYEIHPTK	1439.73	P08581	no	yes
DLIGFGLQVAK	1159.66	P08581	no	yes
ETLDAQTFHTR	1317.63	P08581	no	yes
GNDIDPEAVK	1056.51	P08581	no	yes
QAISSTVLGK	1002.57	P08581	no	yes
NETHNPTVK	1038.51	P08581	no	yes
NLNSVSVPR	984.535	P08581	no	yes
TEFTTALQR	1065.55	P08581	no	yes
DLGSELVR	887.471	P08581	no	yes
ETSIFSYR	1001.48	P08581	no	yes
VHTPHLDR	973.509	P08581	no	yes
HISIGGK	710.408	P08581	no	yes
CELGPLHQQESQSLQLHFR	2306.12	P08648	no	yes
DLDGNGYPDLIVGSFGVDK	1979.95	P08648	no	yes
LLESSLSSSEGEEPVEYK	1981.94	P08648	no	yes
QATLTQTLLIQNGAR	1626.91	P08648	no	yes
EHQPFSLQCEAVYK	1734.8	P08648	no	yes
PGTDGVSVLVGAPK	1295.71	P08648	no	yes
VTAPPEAEYSGLVR	1487.76	P08648	no	yes
TIQFDFQILSK	1338.72	P08648	no	yes
SSASSGPQILK	1073.57	P08648	no	no
AGASLWGGLR	986.53	P08648	no	yes
QVATAVQWTK	1130.61	P08648	no	yes
SLQWFGATVR	1163.61	P08648	no	yes
CPEAECFR	1067.42	P08648	no	yes
ILEYAPCR	1020.51	P08648	no	yes
ALFLASR	776.454	P08648	no	yes
FTVPHLR	868.492	P08648	no	no
LLQDSVDFSLADAINTEFK	2125.06	P08670	yes	no
DGQVINETSQHHDDLE	1835.79	P08670	no	no
ETNLDSLPLVDTHSK	1667.84	P08670	no	yes
ISLPLPNFSSLNLR	1569.89	P08670	yes	yes
SLYASSPGGVYATR	1427.7	P08670	no	no
QVQSLTCEVDALK	1489.74	P08670	yes	yes
VESLQEEIAFLK	1404.75	P08670	no	yes
EEAENTLQSFR	1322.61	P08670	yes	yes
FADLSEAANR	1092.52	P08670	yes	yes
ILLAELEQLK	1168.71	P08670	yes	yes
QDVDNASLAR	1087.53	P08670	yes	yes
QVDQLTNDK	1059.52	P08670	yes	yes
QQYESVAAK	1022.5	P08670	no	yes
TYSLGSALR	966.513	P08670	no	no
SVSSSSYR	871.404	P08670	no	no
SYVTTSTR	913.451	P08670	no	no
FANYIDK	869.428	P08670	no	yes
QESTEYR	911.398	P08670	no	yes
SSVPGVR	700.387	P08670	no	no
GLGTDEESILTLLTSR	1703.89	P08758	yes	yes
ETSGNLEQLLLAVVK	1612.9	P08758	yes	yes
GTVTDFPGFDER	1339.6	P08758	yes	yes
GAGTDDHTLIR	1154.57	P08758	yes	yes
SEIDLFNIR	1105.58	P08758	yes	yes
VLTEIIASR	1000.59	P08758	no	yes
FITIFGTR	953.533	P08758	yes	yes
LYDAYELK	1013.51	P08758	yes	yes
GDTSGDYK	841.345	P08758	no	yes
QEISAAFK	892.465	P08758	no	yes
DLLDDLK	830.439	P08758	yes	yes
ADAETLR	774.387	P08758	no	yes
GAGTNEK	675.319	P08758	no	no
WGTDEEK	863.366	P08758	no	no
AFLASPEYVNLPINGNGK	1902.98	P09211	no	yes
FQDGDLTLYQSNTILR	1882.94	P09211	yes	yes
EEVVTVETWQEGSLK	1732.85	P09211	no	yes
PFETLLSQNQGGK	1417.72	P09211	no	yes
YISLIYTNYEAGK	1533.77	P09211	no	yes
PPYTVVYFPVR	1336.72	P09211	no	yes
ASCLYGQLPK	1135.57	P09211	no	yes
TLGLYGK	750.428	P09211	no	yes
FNAHGDANTIVCNSK	1646.75	P09382	no	yes
DSNNLCLHFNPR	1485.68	P09382	no	yes
DGGAWGTEQR	1075.47	P09382	no	yes
GEVAPDAK	785.392	P09382	no	yes
LPDGYEFK	967.465	P09382	no	yes
SFVLNLGK	876.507	P09382	no	yes
HPDASVNFSEFSK	1463.67	P09429	no	yes
GAGTDEGCLIEILASR	1660.81	P09525	yes	yes
GLGTDEDAIISVLAYR	1691.87	P09525	yes	yes
SETSGSFEDALLAIVK	1665.85	P09525	yes	yes
DEGNYLDDALVR	1378.64	P09525	yes	yes
QDAQDLYEAGEK	1365.6	P09525	yes	yes
ISQTYQQQYGR	1370.66	P09525	yes	yes
NHLLHVFDEYK	1413.7	P09525	yes	yes
GLGTDDNTLIR	1173.6	P09525	no	yes
VLVSLSAGGR	957.561	P09525	no	yes
FLTVLCSR	994.527	P09525	yes	yes
GDTSGDYR	869.352	P09525	no	yes
DIEQSIK	831.434	P09525	no	yes
SAYFAEK	814.386	P09525	no	yes
SLEDDIR	846.408	P09525	no	yes
SLYSFIK	856.469	P09525	no	no
FVAAVHYEQPTIQIELR	2013.07	P09758	no	yes
AAGDVDIGDAAYYFER	1731.77	P09758	no	yes
TLIYYLDEIPPK	1463.79	P09758	no	yes
THHILIDLR	1116.64	P09758	no	yes
GEPLQVER	926.482	P09758	no	yes
GESLFQGR	892.44	P09758	no	yes
GGAAVDPDSGLEHSAHVLEK	1987.96	P09874	no	yes
NTHATTHNAYDLEVIDIFK	2201.08	P09874	no	yes
SLQELFLAHILSPWGAEVK	2137.16	P09874	no	yes
FYPLEIDYGQDEEAVK	1914.89	P09874	no	no
SDAYYCTGDVTAWTK	1736.74	P09874	no	yes
VVSEDFLQDVSASTK	1623.8	P09874	no	yes
HPDVEVDGFSELR	1498.71	P09874	no	yes
QQVPSGESAILDR	1398.71	P09874	no	yes
TTNFAGILSQGLR	1376.74	P09874	no	yes
VFSATLGLVDIVK	1360.8	P09874	no	yes
TLGDFAAEYAK	1184.57	P09874	no	yes
AEPVEVVAPR	1065.58	P09874	no	yes
GFSLLATEDK	1079.55	P09874	no	yes
TAEAGGVTGK	889.451	P09874	no	no
DSEEAEIIR	1060.5	P09874	no	yes
VGTVIGSNK	873.492	P09874	no	yes
ASLCISTK	878.453	P09874	no	yes
LTVNPGTK	828.471	P09874	no	no
TGNAWHSK	899.425	P09874	no	no
VCSTNDLK	935.438	P09874	no	no
CSESIPK	819.38	P09874	no	yes
ELLIFNK	875.512	P09874	no	yes
HASHISK	778.409	P09874	no	yes
PVQDLIK	811.48	P09874	no	yes
GTNSYYK	831.376	P09874	no	no
LLWHGSR	867.472	P09874	no	no
GPGGAWAAEVISNAR	1454.73	P0DJI9	yes	no
GAEDSLADQAANK	1288.59	P0DJI9	yes	no
LVVVDFSATWCGPCK	1737.82	P10599	no	yes
TAFQEALDAAGDK	1335.63	P10599	yes	yes
VGEFSGANK	907.44	P10599	yes	yes
PFFHSLSEK	1090.54	P10599	no	yes
INSVGSTASSSQPLLVHDDV	2025	P10721	no	yes
LVVQSSIDSSAFK	1379.73	P10721	no	yes
YNSWHHGDFNYER	1723.71	P10721	no	yes
LCLHCSVDQEGK	1444.64	P10721	no	yes
VVEATAYGLIK	1162.66	P10721	no	yes
LLCTDPGFVK	1148.59	P10721	no	yes
YVSELHLTR	1116.59	P10721	no	yes
NDSNYVVK	937.451	P10721	no	yes
NILLTHGR	922.535	P10721	no	yes
QIVQLIEK	969.586	P10721	no	yes
IGSYIER	836.439	P10721	no	yes
ISSIQSIVPALEIANAHR	1918.06	P10809	no	yes
AAVEEGIVLGGGCALLR	1683.9	P10809	no	yes
IQEIIEQLDVTTSEYEK	2037.02	P10809	no	yes
CIPALDSLTPANEDQK	1770.85	P10809	no	no
CEFQDAYVLLSEK	1600.74	P10809	no	yes
GYISPYFINTSK	1388.7	P10809	no	yes
NAGVEGSLIVEK	1214.65	P10809	no	yes
TVIIEQSWGSPK	1343.71	P10809	no	yes
VGGTSDVEVNEK	1232.59	P10809	no	yes
LSDGVAVLK	900.528	P10809	no	yes
VGLQVVAVK	911.58	P10809	no	yes
VTDALNATR	959.504	P10809	no	yes
APGFGDNR	832.383	P10809	no	yes
GANPVEIR	854.461	P10809	no	yes
VGEVIVTK	843.507	P10809	no	yes
GIIDPTK	742.423	P10809	no	yes
IGIEIIK	784.506	P10809	no	yes
DGVTVAK	688.376	P10809	no	no
LFDSDPITVTVPVEVSR	1872.98	P10909	yes	yes
EILSVDCSTNNPSQAK	1761.82	P10909	yes	yes
EPQDTYHYLPFSLPHR	1998.96	P10909	yes	yes
ASSIIDELFQDR	1392.69	P10909	yes	yes
ELDESLQVAER	1287.63	P10909	yes	yes
EIQNAVNGVK	1070.57	P10909	yes	yes
TLLSNLEEAK	1116.6	P10909	yes	yes
IDSLLENDR	1073.54	P10909	yes	yes
EDALNETR	946.436	P10909	yes	no
SGSGLVGR	731.393	P10909	yes	yes
DNHLLGTFDLTGIPPAPR	1933.01	P11021	yes	yes
IEIESFYEGEDFSETLTR	2163.98	P11021	no	no
SQIFSTASDNQPTVTIK	1835.93	P11021	yes	yes
VTHAVVTVPAYFNDAQR	1886.96	P11021	yes	yes
IEWLESHQDADIEDFK	1973.9	P11021	no	yes
NQLTSNPENTVFDAK	1676.8	P11021	yes	yes
ITPSYVAFTPEGER	1565.77	P11021	yes	yes
SDIDEIVLVGGSTR	1459.75	P11021	no	yes
ELEEIVQPIISK	1396.78	P11021	yes	yes
TWNDPSVQQDIK	1429.68	P11021	yes	yes
NELESYAYSLK	1315.63	P11021	yes	yes
ITITNDQNR	1073.55	P11021	yes	yes
ALSSQHQAR	996.51	P11021	no	yes
ETAEAYLGK	980.481	P11021	no	yes
VLEDSDLK	917.471	P11021	no	yes
NTVVPTK	757.433	P11021	no	yes
TPEELFHPLGADSQV	1638.79	P11166	yes	yes
TFDEIASGFR	1141.54	P11166	yes	yes
VTILELFR	989.591	P11166	yes	yes
GPVFAPPYEPLPENVK	1752.91	P11387	no	yes
SGDHLHNDSQIEADFR	1839.81	P11387	no	yes
TYNASITLQQQLK	1506.8	P11387	no	yes
ELTAPDENIPAK	1296.66	P11387	no	yes
AEEVATFFAK	1111.56	P11387	no	yes
AVAILCNHQR	1180.61	P11387	no	yes
QPEDDLFDR	1133.5	P11387	no	yes
VPSPPPGHK	914.497	P11387	no	yes
LNTGILNK	871.513	P11387	no	yes
NIITNLSK	901.523	P11387	no	yes
QIALGTSK	816.471	P11387	no	yes
HSNSEHK	837.373	P11387	no	no
ITVAWCK	876.453	P11387	no	no
NENTEGSPQEDGVELEGLK	2043.92	P11388	no	yes
NSTECTLILTEGDSAK	1737.81	P11388	no	yes
YSGPEDDAAISLAFSK	1669.78	P11388	no	yes
GFQQISFVNSIATSK	1625.84	P11388	no	yes
HVDYVADQIVTK	1386.71	P11388	no	yes
SVVSDLEADDVK	1275.62	P11388	no	yes
TLAVSGLGVVGR	1127.67	P11388	no	yes
FLEEFITPIVK	1334.75	P11388	no	yes
SFGSTCQLSEK	1242.56	P11388	no	yes
LDDANDAGGR	1002.44	P11388	no	yes
QDEQVGLPGK	1069.54	P11388	no	yes
NYEDEDSLK	1111.47	P11388	no	yes
TPPLITDYR	1074.57	P11388	no	yes
VIHEQVNHR	1130.59	P11388	no	yes
YDTVLDILR	1106.6	P11388	no	yes
EQELDTLK	974.492	P11388	no	yes
GYDSDPVK	879.397	P11388	no	yes
IPNFDVR	859.455	P11388	no	yes
TWTQTYK	926.45	P11388	no	yes
GLDFLHANCIVHR	1550.78	P11802	no	no
VTLVFEHVDQDLR	1569.82	P11802	no	no
DYPDFSPSVDAEAIQK	1780.82	P12429	yes	yes
GAGTNEDALIEILTTR	1672.86	P12429	yes	yes
SLGDDISSETSGDFR	1584.69	P12429	yes	yes
SDTSGDYEITLLK	1440.7	P12429	yes	yes
DISQAYYTVYK	1349.65	P12429	yes	yes
GIGTDEFTLNR	1221.6	P12429	yes	yes
HYGYSLYSAIK	1300.65	P12429	no	yes
ALLTLADGR	928.534	P12429	yes	yes
NTPAFLAER	1017.52	P12429	yes	yes
SEIDLLDIR	1072.58	P12429	yes	yes
ASIWVGHR	924.493	P12429	yes	yes
FTEILCLR	1050.55	P12429	no	yes
QDAQILYK	977.518	P12429	no	yes
EYQAAYGK	928.429	P12429	no	no
LTFDEYR	942.445	P12429	yes	yes
VDEHLAK	810.424	P12429	yes	yes
GIGTDEK	718.35	P12429	no	yes
DIVDSIK	788.428	P12429	no	no
QPNYGLAIEVTHLHQTR	1976.02	P12644	no	yes
EQVDQGPDWER	1357.59	P12644	no	yes
VAEIQGHAGGR	1093.56	P12644	no	yes
SGQSHELLR	1025.53	P12644	no	yes
DTANWLEINPDTGAISTR	1972.95	P12830	no	yes
GQVPENEANVVITTLK	1710.92	P12830	no	yes
PANPDEIGNFIDENLK	1784.86	P12830	no	yes
NTGVISVVTTGLDR	1430.77	P12830	no	yes
EPLLPPEDDTR	1280.62	P12830	no	yes
VGTDGVITVK	987.56	P12830	yes	yes
VNFEDCTGR	1096.46	P12830	yes	yes
TAYFSLDTR	1072.52	P12830	no	yes
TIFFCER	971.453	P12830	no	yes
VTEPLDR	828.434	P12830	no	yes
AGPLAGGVTTFVALYDYESR	2086.04	P12931	no	yes
LFGGFNSSDTVTSPQR	1711.82	P12931	no	yes
TQFNSLQQLVAYYSK	1788.9	P12931	yes	yes
GAYCLSVSDFDNAK	1545.68	P12931	yes	yes
GPSAAFAPAAAEPK	1283.65	P12931	no	yes
LDSGGFYITSR	1214.59	P12931	no	yes
LLLNAENPR	1038.58	P12931	no	yes
EVLDQVER	986.503	P12931	yes	yes
HADGLCHR	964.43	P12931	yes	no
TETDLSFK	939.455	P12931	yes	no
NIPPYFVALVPQEEELDDQK	2343.16	P12956	no	yes
IQVTPPGFQLVFLPFADDK	2131.14	P12956	no	no
TFNTSTGGLLLPSDTK	1650.85	P12956	no	yes
SDSFENPVLQQHFR	1702.81	P12956	yes	yes
NIYVLQELDNPGAK	1572.81	P12956	no	yes
ELVYPPDYNPEGK	1519.72	P12956	no	yes
DIISIAEDEDLR	1387.68	P12956	no	yes
DLLAVVFYGTEK	1353.72	P12956	no	yes
DSLIFLVDASK	1206.65	P12956	yes	yes
LGSLVDEFK	1006.53	P12956	no	yes
VEYSEEELK	1124.52	P12956	no	yes
QELLEALTK	1043.59	P12956	no	no
ILELDQFK	1004.55	P12956	no	yes
VHFEESSK	961.451	P12956	no	yes
ETNEPVK	815.403	P12956	no	yes
EVAALCR	817.412	P12956	no	no
DQVTAQEIFQDNHEDGPTAK	2242.01	P13010	no	yes
ETVYCLNDDDETEVLK	1941.85	P13010	no	no
EEASGSSVTAEEAK	1393.62	P13010	no	yes
ANPQVGVAFPHIK	1376.76	P13010	no	yes
TDTLEDLFPTTK	1379.68	P13010	no	yes
HIEIFTDLSSR	1316.67	P13010	no	yes
LGGHGPSFPLK	1108.6	P13010	no	yes
SQLDIIIHSLK	1265.73	P13010	no	yes
LTIGSNLSIR	1072.62	P13010	no	yes
YGSDIVPFSK	1111.56	P13010	no	yes
CFSVLGFCK	1116.51	P13010	no	yes
TLFPLIEAK	1030.61	P13010	no	yes
EDIIQGFR	976.498	P13010	no	yes
HSIHWPCR	1091.51	P13010	no	yes
LFQCLLHR	1085.58	P13010	no	yes
TWTVVDAK	918.481	P13010	no	no
EGLEIVK	786.449	P13010	no	yes
GITEQQK	802.418	P13010	no	no
SQIPLSK	771.449	P13010	no	no
IWCFGPDGTGPNILTDITK	2104.03	P13639	no	yes
STAISLFYELSENDLNFIK	2203.1	P13639	no	yes
ALLELQLEPEELYQTFQR	2219.15	P13639	no	yes
AYLPVNESFGFTADLR	1798.89	P13639	no	yes
FDVHDVTLHADAIHR	1744.86	P13639	no	yes
ETVSEESNVLCLSK	1593.76	P13639	no	yes
CLYASVLTAQPR	1377.71	P13639	no	yes
DLEEDHACIPIK	1438.68	P13639	no	yes
DSVVAGFQWATK	1307.65	P13639	no	yes
EGIPALDNFLDK	1330.68	P13639	no	yes
TFCQLILDPIFK	1493.8	P13639	no	yes
VFSGLVSTGLK	1106.63	P13639	no	yes
GEGQLGPAER	1012.49	P13639	no	yes
STLTDSLVCK	1122.56	P13639	no	yes
GVQYLNEIK	1062.57	P13639	no	yes
PSQVVAETR	985.519	P13639	no	yes
VNFTVDQIR	1090.58	P13639	no	yes
YEWDVAEAR	1137.51	P13639	no	yes
AGIIASAR	757.445	P13639	no	yes
FSVSPVVR	889.502	P13639	no	yes
SATSPEGK	775.371	P13639	no	yes
SDPVVSYR	921.456	P13639	no	yes
YFDPANGK	910.418	P13639	no	yes
NPADLPK	753.402	P13639	no	yes
TIIVTELSPVVAK	1368.82	P13688	no	yes
IQCSVSALNQGQVWIGGR	1971.99	P13727	no	no
GNLVSIHNFNINYR	1659.85	P13727	yes	no
WNFAYWAAHQPWSR	1818.84	P13727	no	no
SLQTFSQAWFTCR	1630.76	P13727	yes	no
GGHCVALCTR	1129.51	P13727	no	no
FQWVDGSR	993.467	P13727	yes	no
VDTDGNGYISFNELNDLFK	2160	P13796	no	no
FSLVGIGGQDLNEGNR	1674.83	P13796	no	yes
VNDDIIVNWVNETLR	1798.92	P13796	no	no
VYALPEDLVEVNPK	1584.84	P13796	no	yes
YTLNILEEIGGGQK	1533.8	P13796	no	no
WANYHLENAGCNK	1575.69	P13796	no	no
AYYHLLEQVAPK	1430.76	P13796	no	yes
AACLPLPGYR	1116.58	P13796	no	yes
QFVTATDVVR	1134.6	P13796	no	yes
IGNFSTDIK	993.513	P13796	no	yes
NEALIALLR	1011.61	P13796	no	yes
TENLNDDEK	1076.46	P13796	no	no
ISFDEFIK	997.512	P13796	no	no
LLCGLLAER	1043.58	P14174	no	yes
IGGAQNR	714.377	P14174	no	yes
QDFVQHFSQIVR	1502.76	P14324	no	yes
CSWLVVQCLQR	1447.71	P14324	no	yes
EVLEYNAIGGK	1191.61	P14324	no	yes
ATPEQYQILK	1189.63	P14324	no	yes
GLTVVVAFR	960.576	P14324	no	yes
IGTDIQDNK	1002.5	P14324	no	yes
GADFLVTEVENGGSLGSK	1778.87	P14618	yes	yes
GVNLPGAAVDLPAVSEK	1635.88	P14618	yes	yes
EAEAAIYHLQLFEELR	1930.98	P14618	yes	yes
LNFSHGTHEYHAETIK	1882.9	P14618	yes	yes
DPVQEAWAEDVDLR	1641.76	P14618	yes	yes
TATESFASDPILYR	1569.77	P14618	no	yes
IYVDDGLISLQVK	1461.81	P14618	yes	yes
NTGIICTIGPASR	1358.7	P14618	yes	yes
LDIDSPPITAR	1196.64	P14618	yes	yes
CCSGAIIVLTK	1220.63	P14618	no	yes
CDENILWLDYK	1467.67	P14618	no	yes
GDVVIVLTGWR	1213.68	P14618	no	yes
GSGTAEVELK	989.503	P14618	yes	yes
GDYPLEAVR	1018.51	P14618	no	yes
PVAVALDTK	912.528	P14618	no	yes
ASDVHEVR	911.446	P14618	yes	yes
IENHEGVR	952.473	P14618	yes	yes
APIIAVTR	839.523	P14618	no	yes
GIFPVLCK	932.515	P14618	no	yes
VVEVGSK	716.407	P14618	yes	yes
SAHQVAR	767.404	P14618	no	yes
ISTLPQLNSALVQDLAK	1810.02	P14635	no	yes
IGEVDVEQHTLAK	1437.75	P14635	no	yes
VSEQLQAK	901.487	P14635	no	yes
FGNADGAACHFPFIFEGR	2011.9	P14780	yes	no
SDGLPWCSTTANYDTDDR	2072.84	P14780	yes	no
QLSLPETGELDSATLK	1700.88	P14780	yes	no
AFALWSAVTPLTFTR	1679.9	P14780	yes	no
LGLGADVAQVTGALR	1439.81	P14780	yes	no
QSTLVLFPGDLR	1344.74	P14780	yes	no
SLGPALLLLQK	1151.73	P14780	yes	no
EYSTCTSEGR	1188.47	P14780	yes	no
SYSACTTDGR	1116.45	P14780	yes	no
FQTFEGDLK	1083.52	P14780	yes	no
QLAEEYLYR	1183.59	P14780	yes	no
AVIDDAFAR	976.498	P14780	no	no
FGFCPSER	998.428	P14780	yes	no
LFGFCPTR	996.485	P14780	yes	no
AYFCQDR	958.397	P14780	yes	no
GVVVPTR	726.439	P14780	yes	no
LFFFSGR	872.454	P14780	no	no
GTDLWLGVDALGLNIYEK	1976.03	P15311	no	yes
FYPEDVAEELIQDITQK	2036.99	P15311	no	yes
SQEQLAAELAEYTAK	1650.81	P15311	no	yes
EVWYFGLHYVDNK	1668.79	P15311	no	yes
QLLTLSSELSQAR	1444.79	P15311	no	yes
EDEVEEWQHR	1355.57	P15311	no	yes
IQVWHAEHR	1174.6	P15311	no	yes
ALQLEEER	986.503	P15311	no	yes
EAQDDLVK	916.45	P15311	no	yes
ELSEQIQR	1001.51	P15311	no	yes
SGYLSSER	897.419	P15311	no	yes
AQEEAER	831.372	P15311	no	yes
GFPTWLK	847.459	P15311	no	yes
LQDYEEK	923.424	P15311	no	yes
QAVDQIK	800.439	P15311	no	yes
QQLETEK	874.44	P15311	no	yes
VSAQEVR	787.419	P15311	no	yes
VLNVPLCK	941.537	P15328	no	yes
DVSYLYR	914.45	P15328	no	yes
EIEELQK	887.46	P15407	no	yes
NPCNAEFQNFCIHGECK	2123.86	P15514	no	yes
YIEHLEAVTCK	1361.66	P15514	no	yes
NIIHGSDSVESAEK	1484.71	P15531	no	yes
EHYVDLK	902.45	P15531	no	yes
LVINSGNGAVEDR	1342.68	P16070	no	yes
YGFIEGHVVIPR	1385.75	P16070	no	yes
ALSIGFETCR	1152.56	P16070	no	yes
FAGVFHVEK	1032.54	P16070	no	yes
TEAADLCK	906.412	P16070	no	no
EGIITIESQDGGPFPQLGSR	2100.05	P16144	no	yes
PLQGYSVEYQLLNGGELHR	2172.1	P16144	no	yes
SSDAEAPHGPPDDGGAGGK	1720.73	P16144	no	yes
VCAYGAQGEGPYSSLVSCR	2059.91	P16144	no	yes
ALEHVDGTHVCQLPEDQK	2074.97	P16144	no	yes
DYIPVEGELLFQPGEAWK	2090.04	P16144	no	yes
QLLVEAIDVPAGTATLGR	1823.02	P16144	no	yes
YWIQGDSESEAHLLDSK	1976.91	P16144	no	no
FGAHLGQPHSTTIIIR	1746.95	P16144	no	yes
GECQCGHCVCYGEGR	1827.65	P16144	no	yes
VAPGYYTLTADQDAR	1639.78	P16144	no	yes
VLSQLTSDYTIGFGK	1627.85	P16144	no	yes
YEGQFCEYDNFQCPR	2011.78	P16144	no	yes
CNTQAELLAAGCQR	1590.72	P16144	no	yes
DVVSFEQPEFSVSR	1624.77	P16144	no	yes
DYSTLTSVSSHDSR	1553.7	P16144	no	yes
CHLDTTGTYTQYR	1614.71	P16144	no	yes
LTVPGLSENVPYK	1415.77	P16144	no	yes
NVISLTEDVDEFR	1535.75	P16144	no	yes
SCVQCQAWGTGEK	1509.63	P16144	no	yes
FEPLLGEELDLR	1429.75	P16144	no	yes
LLELQEVDSLLR	1426.8	P16144	no	yes
LVFSALGPTSLR	1259.72	P16144	no	yes
QEVEENLNEVYR	1520.71	P16144	no	yes
TQDYPSVPTLVR	1374.71	P16144	no	yes
EAIINLATQPK	1196.68	P16144	no	yes
GEVGIYQVQLR	1260.68	P16144	no	yes
IHFNWLPPSGK	1294.68	P16144	no	yes
LTAGVPDTPTR	1126.6	P16144	no	yes
SEHSHSTTLPR	1250.6	P16144	no	yes
THQEVPSEPGR	1235.59	P16144	no	yes
TQDGTAQGNR	1046.47	P16144	no	yes
VLSTSSTLTR	1063.59	P16144	no	yes
AQSQEGWGR	1017.46	P16144	no	yes
FHVQLSNPK	1068.57	P16144	no	yes
HVTQEFVSR	1101.56	P16144	no	yes
NGAGWGPER	942.431	P16144	no	yes
TSGFLCNDR	1068.47	P16144	no	yes
TTEGFGPER	992.456	P16144	no	yes
VDGDSPESR	960.415	P16144	no	yes
LPPELIPR	933.565	P16144	no	yes
LVNITIIK	912.601	P16144	no	yes
TCEECNFK	1086.41	P16144	no	yes
AEEVVVR	800.439	P16144	no	yes
DPDELDR	858.372	P16144	no	yes
DYNSLTR	867.409	P16144	no	yes
GHCECGR	874.317	P16144	no	yes
QISGVHK	767.429	P16144	no	yes
SCTECVR	910.364	P16144	no	yes
TGSFHIR	816.424	P16144	no	yes
VLVDNPK	783.449	P16144	no	yes
QCQCTSVGAQNTVICSK	1939.86	P16422	no	yes
TQNDVDIADVAYYFEK	1889.87	P16422	no	yes
LAVNCFVNNNR	1319.64	P16422	no	yes
DTEITCSER	1109.47	P16422	no	yes
TYWIIIELK	1177.67	P16422	no	yes
GESLFHSK	903.445	P16422	no	yes
AGFVGGQFWSVYTPCDTQNK	2261.02	P16444	no	no
APVIFSHSSAYSVCASR	1837.88	P16444	no	no
AVGFGGDFDGVPR	1292.61	P16444	no	yes
GALADNLLR	941.529	P16444	no	yes
NVPDDVLR	926.482	P16444	no	no
ATLQLSR	787.455	P16444	no	yes
DIVPGDIVEIAVGDK	1538.82	P16615	no	no
IGIFGQDEDVTSK	1407.69	P16615	no	yes
VSFYQLSHFLQCK	1655.81	P16615	no	no
CLALATHDNPLR	1379.7	P16615	no	no
EFDELNPSAQR	1304.6	P16615	no	yes
EWGSGSDTLR	1106.5	P16615	no	no
ANACNSVIK	975.481	P16615	no	yes
HTDPVPDPR	1032.5	P16615	no	no
ECVQPATK	931.443	P16615	no	no
IEVASSVK	831.47	P16615	no	no
NYLEPGK	819.413	P16615	no	no
LTASAPGYLAITK	1304.73	P16870	no	yes
SNAQGIDLNR	1086.54	P16870	no	yes
ASGQAFELILSPR	1387.75	P16949	no	yes
ESVPEFPLSPPK	1325.69	P16949	no	yes
SHEAEVLK	911.471	P16949	no	yes
EEEEGISQESSEEEQ	1737.67	P17096	no	yes
QPPVSPGTALVGSQK	1464.79	P17096	no	yes
EPSEVPTPK	982.497	P17096	no	no
SSQPLASK	816.434	P17096	no	yes
TTTTPGR	732.377	P17096	no	no
DCGEDGLCISDLVLDVR	1934.87	P17301	yes	yes
GNWLLVGSPWSGFPENR	1914.94	P17301	yes	yes
QIPAAQEQPFIVSNQNK	1910.98	P17301	no	yes
AGDISCNADINPLK	1486.71	P17301	yes	yes
TQVGLIQYANNPR	1472.77	P17301	yes	yes
AVIDQCNHDNILR	1566.76	P17301	no	yes
IPLLYDAEIHLTR	1552.86	P17301	no	yes
CPVDLSTATCEK	1379.61	P17301	no	yes
SVACDVGYPALK	1278.63	P17301	no	yes
FGIAVLGYLNR	1221.69	P17301	yes	yes
IGQTSSSVSFK	1139.58	P17301	yes	yes
FVQGLDIGPTK	1173.64	P17301	no	yes
QAFDQILQDR	1232.61	P17301	yes	yes
TSHGHLIFPK	1135.61	P17301	yes	yes
YAYSAASGGR	1001.46	P17301	no	yes
AIASIPTER	956.529	P17301	yes	yes
ILGSDGAFR	934.487	P17301	yes	yes
VVFNLNTYK	1096.59	P17301	yes	yes
ADNLVNLK	885.492	P17301	no	yes
LTFSVTLK	907.538	P17301	no	yes
VFSIPFHK	973.539	P17301	no	yes
VYLFTIK	882.521	P17301	yes	yes
NAQIILK	798.496	P17301	no	yes
GHAYSVTGAEEVESNGSLQK	2061.96	P17655	no	yes
LEICNLTPDTLTSDTYK	1982.95	P17655	no	yes
FADDQLIIDFDNFVR	1826.88	P17655	no	yes
NPWGEVEWTGR	1329.61	P17655	no	no
SDGFSIETCK	1142.49	P17655	no	yes
YLNQDYEALR	1283.61	P17655	no	yes
ALEEAGFK	863.439	P17655	no	yes
ELGPYSSK	879.434	P17655	no	yes
SDTFINLR	964.498	P17655	no	yes
EFYILWTK	1098.58	P17655	no	no
NFFLTNR	910.466	P17655	no	no
VAVNDAHLLQYNHR	1648.84	P17931	no	yes
GNDVAFHFNPR	1272.6	P17931	no	yes
IQVLVEPDHFK	1323.72	P17931	no	yes
QSVFPFESGK	1124.55	P17931	no	no
IALDFQR	861.471	P17931	no	yes
LDNNWGR	873.409	P17931	no	yes
VIVCNTK	832.448	P17931	no	yes
HNLGLQLSVETLDGQSINPK	2162.13	P18075	no	yes
IPEGEAVTAAEFR	1388.69	P18075	no	yes
ISVYQVLQEHLGR	1540.84	P18075	no	yes
ESDLFLLDSR	1193.59	P18075	no	yes
LAGLIGR	698.444	P18075	no	yes
QTSGGPVDASSEYQQELER	2079.93	P18859	no	yes
ELDPIQK	841.455	P18859	no	no
IVNETLYENTK	1322.67	P19075	no	yes
LLSATGESEK	1033.53	P19075	no	yes
AGVSACIK	804.416	P19075	no	yes
EQSQPCADNAVLSSGLTAAR	2073.97	P19784	no	yes
LIDWGLAEFYHPAQEYNVR	2320.13	P19784	no	yes
YHIDLDPHFNDILGQHSR	2176.05	P19784	no	yes
EPFFHGQDNYDQLVR	1863.85	P19784	no	yes
HLVSPEALDLLDK	1448.79	P19784	no	yes
QLYQILTDFDIR	1523.8	P19784	no	yes
VLGTEELYGYLK	1383.73	P19784	no	yes
WENFIHSENR	1330.61	P19784	no	yes
VYAEVNSLR	1049.55	P19784	no	yes
PGPAAGSR	711.366	P19784	no	yes
YVCEGPSHGGLPGASSEK	1830.82	P19838	no	no
TAGCVTGGEEIYLLCDK	1884.86	P19838	no	no
HANALFDYAVTGDVK	1619.79	P19838	no	no
NDLYQTPLHLAVITK	1724.95	P19838	no	no
HCEDGICTVTAGPK	1543.68	P19838	no	no
EESAGVQDNLFLEK	1577.76	P19838	no	no
NIHLHAHSLVGK	1324.74	P19838	no	no
LGLGILNNAFR	1186.68	P19838	no	no
LGNSVLHLAAK	1121.66	P19838	no	no
QEDVVEDLLR	1214.61	P19838	no	no
ICNYVGPAK	1020.51	P19838	no	yes
VFETLEAR	963.503	P19838	no	yes
APNASNLK	813.434	P19838	no	no
DVTATVDSLPLITASILSK	1943.08	P19971	yes	yes
EQEELLAPADGTVELVR	1867.95	P19971	no	yes
ALPLALVLHELGAGR	1528.91	P19971	yes	yes
VSLVLAPALAACGCK	1528.81	P19971	no	no
FGGAAVFPNQEQAR	1490.73	P19971	no	yes
VAAALDDGSALGR	1214.63	P19971	no	yes
TLVGVGASLGLR	1141.68	P19971	no	no
ALQEALVLSDR	1213.67	P19971	no	yes
DGPALSGPQSR	1083.53	P19971	no	no
ALCSGSPAER	1046.48	P19971	no	yes
LSEADIR	802.418	P19971	no	no
QLPELIR	867.518	P19971	no	no
LVNIVDDLVECVK	1514.8	P21583	no	yes
LFTPEEFFR	1184.59	P21583	no	yes
LVANLPK	753.475	P21583	no	yes
LQAHLEQLLANPHSLR	1839.01	P21709	no	yes
LLDDFDGTYETQGGK	1657.75	P21709	no	yes
VLLTELQPDTTYIVR	1759.97	P21709	no	yes
LPSLSGSDGIPYR	1360.7	P21709	no	yes
VTTVAADQSFTIR	1407.74	P21709	no	yes
NILVNQNLCCK	1374.67	P21709	no	yes
FENWGACDGGTGTK	1498.61	P21741	no	yes
EGTCGAQTQR	1106.48	P21741	no	yes
YNAQCQETIR	1281.58	P21741	no	yes
DCGVGFR	809.349	P21741	no	yes
EFGADCK	825.333	P21741	no	yes
ESGPGIAPGPEPHGLTNK	1756.87	P21860	no	yes
GESIEPLDPSEK	1299.62	P21860	no	yes
VLGSGVFGTVHK	1199.67	P21860	no	yes
LTFQLEPNPHTK	1423.75	P21860	no	no
LAEVPDLLEK	1125.63	P21860	no	yes
ELANEFTR	978.477	P21860	no	yes
QLLYSEAK	950.507	P21860	no	yes
ATVCDCHGHVETCPGPWK	2109.88	P22223	no	yes
NQHTLYVEVTNEAPFVLK	2101.08	P22223	no	yes
PANPDEIGNFIIENLK	1782.92	P22223	no	yes
QDTYDVHLSLSDHGNK	1827.84	P22223	no	yes
YEAHVPENAVGHEVQR	1833.88	P22223	no	yes
LTVTDLDAPNSPAWR	1654.83	P22223	no	yes
DWVVAPISVPENGK	1509.78	P22223	no	yes
STGTISVISSGLDR	1391.73	P22223	no	yes
EPLLLPEDDTR	1296.66	P22223	no	yes
QITICNQSPVR	1314.67	P22223	no	yes
EDEQFVR	921.419	P22223	no	yes
EQLTVIR	857.497	P22223	no	yes
FTQDTFR	913.429	P22223	no	yes
GVHHIDYYK	1130.55	P22455	no	yes
LLDLPAAASSEDIER	1598.82	P22466	no	yes
TIIEFLSFLHLK	1459.84	P22466	no	yes
LVNVVLGAHNVR	1289.76	P24158	yes	no
VALYVDWIR	1133.62	P24158	no	no
LFPDFFTR	1041.53	P24158	no	no
VWSDVTPLTFTEVHEGR	1971.97	P24347	no	yes
FPVHAALVWGPEK	1449.78	P24347	no	yes
FPWQLVQEQVR	1428.75	P24347	no	yes
YPLSLSPDDCR	1321.6	P24347	no	yes
ALEGFPR	788.418	P24347	no	yes
DCTVNGDEPDCVPCQEGK	2078.8	P25445	no	yes
DITSDSENSNFR	1383.59	P25445	no	yes
NDNVQDTAEQK	1260.56	P25445	no	yes
ANLCTLAEK	1018.51	P25445	no	yes
ECTLTSNTK	1052.48	P25445	no	yes
EAYDTLIK	951.491	P25445	no	yes
NWHQLHGK	1018.51	P25445	no	yes
CEHGIIK	855.427	P25445	no	yes
IQTIILK	827.548	P25445	no	yes
TGAIVDVPVGEELLGR	1623.88	P25705	no	yes
ILGADTSVDLEETGR	1574.78	P25705	no	yes
EAYPGDVFYLHSR	1552.73	P25705	no	no
TSIAIDTIINQK	1315.73	P25705	no	yes
VVDALGNAIDGK	1170.62	P25705	no	yes
HALIIYDDLSK	1286.69	P25705	no	yes
AVDSLVPIGR	1025.59	P25705	no	yes
VLSIGDGIAR	999.571	P25705	no	yes
FNDGSDEK	910.367	P25705	no	no
ISEQSDAK	876.419	P25705	no	no
STVAQLVK	844.502	P25705	no	no
ELIIGDR	814.455	P25705	no	no
LELAQYR	891.481	P25705	no	no
APGIIPR	722.444	P25705	no	no
HYGFQLYQSDPSGNYGGWK	2202.98	P25789	no	yes
LLDEVFFSEK	1225.62	P25789	yes	yes
QAYTQFGGK	998.482	P25789	yes	no
TTIFSPEGR	1006.51	P25789	yes	yes
SALALAIK	785.501	P25789	yes	yes
VEIATLTR	901.523	P25789	yes	yes
EVEQLIK	857.486	P25789	no	no
YSGSEGSTQTLTK	1357.64	P25815	no	yes
ELPGFLQSGK	1074.57	P25815	no	yes
FGHLGLAINLITYDDR	1816.95	P26196	no	yes
QILLYSATFPLSVQK	1706.96	P26196	no	yes
LDDTVHVVIATPGR	1491.8	P26196	no	yes
GVTQYYAYVTER	1448.69	P26196	no	yes
SGAYLIPLLER	1230.7	P26196	no	yes
NLVCTDLFTR	1237.61	P26196	no	yes
VHCLNTLFSR	1245.63	P26196	no	yes
GNEFEDYCLK	1273.53	P26196	no	no
LAETYLHR	1001.53	P26196	no	yes
TSDVTSTK	837.408	P26196	no	yes
ELPSFLGK	889.491	P26447	no	yes
TDEAAFQK	908.424	P26447	no	yes
CSGPGLPLYTLHSSVNDK	1943.94	P27487	yes	no
YPLLLDVYAGPCSQK	1722.87	P27487	yes	no
HSYTASYDIYDLNK	1688.77	P27487	yes	no
LGTFEVEDQIEAAR	1576.77	P27487	yes	yes
LAYVWNNDIYVK	1496.77	P27487	yes	no
VTCLSCELNPER	1476.67	P27487	yes	yes
WEYYDSVYTER	1509.64	P27487	yes	no
VLEDNSALDK	1102.55	P27487	yes	yes
WISDHEYLYK	1352.64	P27487	yes	no
GTDDATADSR	1007.42	P27487	no	no
HICYFQIDK	1222.58	P27487	yes	no
IEPNLPSYR	1087.57	P27487	yes	no
IISNEEGYR	1079.52	P27487	yes	yes
AGAVNPTVK	855.481	P27487	no	yes
TYTLTDYLK	1116.57	P27487	no	no
IQLSDYTK	966.502	P27487	yes	no
GSGYQGDK	810.351	P27487	no	no
ISLQWLR	914.534	P27487	yes	yes
LDYFLLSHSLLPALCDSK	2091.07	P27695	no	yes
EAAGEGPALYEDPPDQK	1785.81	P27695	no	yes
QGFGELLQAVPLADSFR	1846.96	P27695	no	yes
ALGSDHCPITLYLAL	1642.84	P27695	no	yes
VSYGIGDEEHDQEGR	1689.72	P27695	no	yes
EEAPDILCLQETK	1544.74	P27695	no	yes
EGYSGVGLLSR	1136.58	P27695	no	yes
GAVAEDGDELR	1130.52	P27695	no	yes
ICSWNVDGLR	1218.58	P27695	no	yes
NAGFTPQER	1018.48	P27695	no	yes
EDSLQDAWDYVQAQVK	1893.87	P27701	yes	yes
SSFISVLQTSSSSLR	1597.83	P27701	yes	yes
GEEDNSLSVR	1104.5	P27701	yes	yes
HVHSEDYSK	1100.49	P27701	yes	yes
FSAASSDNTENLIK	1495.72	P27986	no	yes
IFEEQCQTQER	1466.65	P27986	no	yes
TQSSSNLAELR	1204.6	P27986	no	yes
NESLAQYNPK	1162.56	P27986	no	yes
ISEIIDSR	931.497	P27986	no	yes
YQQDQVVK	1006.51	P27986	no	yes
AIGSASEGAQSSLQEVYHK	1960.95	P28066	yes	yes
PFGVALLFGGVDEK	1447.77	P28066	yes	yes
LFQVEYAIEAIK	1422.78	P28066	yes	yes
GVNTFSPEGR	1062.51	P28066	yes	yes
EELEEVIK	987.512	P28066	yes	yes
SSLIILK	772.506	P28066	yes	yes
LGILDFTEQDVASHQSYSQK	2265.09	P28906	yes	no
QHVVADTEL	1010.5	P28906	yes	no
TSSCAEFK	928.396	P28906	yes	no
CSSTLATSYSSGDYTDQR	1997.83	P29120	no	no
LNIPYENFYEALEK	1741.86	P29120	no	no
LDLHVIPVWQK	1346.77	P29120	no	yes
ALVDLADPR	968.529	P29120	no	yes
FGFGLLNAK	965.533	P29120	no	yes
LLQSAFSK	892.502	P29120	no	no
ETFNLYYAESDLDYGTNFQK	2417.07	P29317	no	yes
IDTIAPDEITVSSDFEAR	1977.95	P29317	no	yes
STTSLSVSWSIPPPQQSR	1956.99	P29317	no	yes
TYVDPHTYEDPNQAVLK	1988.95	P29317	no	yes
VLEDDPEATYTTSGGK	1681.77	P29317	no	yes
VEDACQACSPGFFK	1614.68	P29317	no	yes
DCNSFPGGASSCK	1385.53	P29317	no	yes
LPSTSGSEGVPFR	1332.67	P29317	no	yes
TASVSINQTEPPK	1370.7	P29317	no	yes
FTTEIHPSCVTR	1446.69	P29317	no	yes
VIGAGEFGEVYK	1267.64	P29317	no	yes
FADIVSILDK	1119.62	P29317	no	yes
QSPEDVYFSK	1198.55	P29317	no	yes
TVSEWLESIK	1190.62	P29317	no	yes
WTAPEAISYR	1192.59	P29317	no	yes
YSEPPHGLTR	1155.57	P29317	no	yes
IAYSLLGLK	976.596	P29317	no	yes
TLADFDPR	933.456	P29317	no	yes
LEGVISK	744.438	P29317	no	yes
EVPVAIK	754.459	P29317	no	no
IEQVIGAGEFGEVCSGHLK	2028.99	P29323	no	yes
FLEDDTSDPTYTSALGGK	1915.87	P29323	no	yes
VDTIAADESFSQVDLGGR	1878.9	P29323	no	yes
ANQGDEACTHCPINSR	1828.76	P29323	no	yes
GSCIANAEEVDVPIK	1600.78	P29323	no	yes
DCSSIPSVPGSCK	1392.6	P29323	no	no
SPTNTVTVQGLK	1243.68	P29323	no	yes
TTSEGATNCVCR	1354.56	P29323	no	yes
AGAIYVFQVR	1122.62	P29323	no	yes
CGDNVQYAPR	1178.51	P29323	no	yes
EDLVYNIICK	1265.63	P29323	no	yes
FGQIVNTLDK	1133.61	P29323	no	yes
VGVTLAGHQK	1008.57	P29323	no	yes
ADSEYTDK	927.382	P29323	no	yes
EIDISCVK	962.474	P29323	no	yes
ESTTTPGQYVLTGLQSGQPK	2091.05	P29353	no	yes
ELFDDPSYVNVQNLDK	1894.89	P29353	no	yes
EAISLVCEAVPGAK	1442.74	P29353	no	yes
SDGVYTGLSTR	1154.56	P30273	yes	no
NQETYETLK	1124.54	P30273	no	no
AAITSYEK	881.449	P30273	yes	no
VHLEGIFQAVYTAGVVLPK	2040.14	P30419	no	yes
FGIGDGNLQYYLYNWK	1949.93	P30419	no	yes
AIELFSVGQGPAK	1315.71	P30419	no	yes
GSETDSAQDQPVK	1360.61	P30419	no	yes
GGLSPANDTGAK	1086.53	P30419	no	yes
SYQFWDTQPVPK	1494.71	P30419	no	no
DIPVVHQLLTR	1289.75	P30419	no	yes
GQTPYPGVENSEIYDYLR	2099.98	P30530	no	yes
YVLCPSTTPSPAQPADR	1858.89	P30530	no	yes
DSCSCLTAAEVHPAGR	1729.75	P30530	no	yes
TTEATLNSLGISEELK	1704.88	P30530	no	yes
HGDLHSFLLYSR	1443.73	P30530	no	yes
LIGVCFQGSER	1264.62	P30530	no	yes
YGEVFEPTVER	1324.63	P30530	no	yes
EDLENTLK	960.476	P30530	no	yes
ELGGFTEK	879.434	P30536	no	yes
FVHGEGLR	913.477	P30536	no	yes
DACTYATALNVASLSVER	1939.93	P30989	no	yes
VLAAPSSELDVNTDIYSK	1920.97	P30989	no	yes
ADSVSSNHTLSSNATR	1645.77	P30989	no	yes
YLAICHPFK	1147.58	P30989	no	yes
VPLAPITDPQQLQLSPLK	1957.12	P31350	no	yes
AAAPGVEDEPLLR	1336.7	P31350	no	yes
IEQEFLTEALPVK	1515.82	P31350	no	yes
FSQEVQITEAR	1306.65	P31350	no	yes
IFQEPTEPK	1087.56	P31350	no	yes
EIIINAVR	926.555	P31350	no	yes
FYGAEIVSALDYLHSEK	1940.95	P31749	no	yes
DEVAHTLTENR	1283.61	P31749	no	yes
SLLSGLLK	829.527	P31749	no	no
FYGAEIVSALEYLHSR	1853.93	P31751	no	no
DEVAHTVTESR	1242.58	P31751	no	yes
LGGGPSDAK	800.403	P31751	no	no
SLLAGLLK	813.532	P31751	no	no
YLAEVATGDDK	1180.56	P31947	no	yes
GEELSCEER	1107.45	P31947	no	yes
VLSSIEQK	902.507	P31947	yes	yes
EAGDAESR	833.352	P31947	no	yes
NVVGGQR	728.393	P31947	no	yes
CIESLIAVFQK	1306.7	P31949	no	yes
DGYNYTLSK	1059.49	P31949	no	yes
ISSPTETER	1018.49	P31949	no	yes
DPGVLDR	770.392	P31949	no	yes
HGLLLANAYIYVVQLPAK	1982.14	P32004	no	yes
LVLSDLHLLTQSQVR	1720.98	P32004	no	yes
VSWSPAEDHNAPIEK	1678.8	P32004	no	yes
AQLLVVGSPGPVPR	1388.81	P32004	no	yes
LVVFPTDDISLK	1345.75	P32004	no	yes
CLAENSLGSAR	1176.56	P32004	no	yes
INGIPVEELAK	1181.67	P32004	no	yes
DATQITQGPR	1085.55	P32004	no	yes
LSPYVHYTFR	1281.65	P32004	no	yes
VGEEDDGEYR	1167.47	P32004	no	yes
EGPGEAIVR	926.482	P32004	no	yes
VQAVNSQGK	929.493	P32004	no	yes
FQLQATTK	935.508	P32004	no	yes
GQLSFNLR	933.503	P32004	no	yes
PQPEVTWR	1011.51	P32004	no	yes
YDIEFEDK	1057.46	P32004	no	yes
DETFGEYR	1015.42	P32004	no	no
EGQCNFR	909.376	P32004	no	yes
YFIEDGR	898.418	P32004	no	no
EGGLGPLNIPLLADVTR	1733.97	P32119	yes	yes
ATAVVDGAFK	977.518	P32119	yes	yes
LSEDYGVLK	1022.53	P32119	no	yes
GLFIIDGK	861.496	P32119	yes	yes
TDEGIAYR	923.435	P32119	yes	yes
SVDEALR	788.403	P32119	yes	yes
IAQPGDHVSVTGIFLPILR	2032.15	P33993	no	yes
LAASIAPEIYGHEDVK	1711.88	P33993	no	yes
QVVQGLLSETYLEAHR	1841.96	P33993	no	yes
ALLLLLVGGVDQSPR	1549.92	P33993	no	yes
SLEQNIQLPAALLSR	1651.93	P33993	no	yes
LFADAVQELLPQYK	1633.87	P33993	no	yes
CSILAAANPAYGR	1362.67	P33993	no	yes
GSSGVGLTAAVLR	1186.67	P33993	no	yes
LAQHITYVHQHSR	1588.82	P33993	no	yes
SEDDESGAGELTR	1364.57	P33993	no	yes
SITVLVEGENTR	1316.69	P33993	no	yes
AGILTTLNAR	1028.6	P33993	no	yes
PADVIFATVR	1087.6	P33993	no	yes
QIAEEDFYEK	1270.57	P33993	no	yes
DVLDVYIEHR	1257.64	P33993	no	no
SQLLSYIDR	1093.58	P33993	no	yes
DATYTSAR	883.404	P33993	no	yes
EDVNEAIR	944.456	P33993	no	yes
DSLLGDK	746.381	P33993	no	yes
ELVSGGR	716.382	P33993	no	yes
TLLAILR	798.533	P33993	no	yes
YGNQLVR	848.45	P33993	no	yes
FSEAEQR	865.393	P33993	no	no
HAVVNLINYQDDAELATR	2041.02	P35222	no	yes
NEGVATYAAAVLFR	1480.77	P35222	no	yes
CTAGTLHNLSHHR	1502.72	P35222	no	yes
NLALCPANHAPLR	1445.76	P35222	no	yes
EDITEPAICALR	1386.68	P35222	no	yes
LLHPPSHWPLIK	1436.83	P35222	no	yes
LLNDEDQVVVNK	1384.72	P35222	no	yes
LSVELTSSLFR	1250.69	P35222	no	yes
LHYGLPVVVK	1123.68	P35222	no	yes
SGGIPALVK	840.507	P35222	no	yes
NLSDAATK	818.413	P35222	no	yes
ATVGLIR	728.454	P35222	no	yes
LVQLLVR	839.559	P35222	no	yes
QDDPSYR	879.372	P35222	no	yes
LAGGLQK	685.412	P35222	no	no
EQGAIPR	769.408	P35222	no	no
FGTCTVQK	939.448	P35318	no	yes
TGIAAEEVSLPR	1241.66	P35568	no	yes
NLIGIYR	847.492	P35568	no	yes
SESVPPVTDWAWYK	1663.79	P35613	no	yes
GSDQAIITLR	1072.59	P35613	yes	yes
FFVSSSQGR	1013.49	P35613	yes	yes
SSGQHQNDK	999.437	P35613	no	yes
EDALPGQK	856.429	P35613	no	yes
ITDSEDK	806.366	P35613	no	yes
ESESEDSSDDEPLIK	1678.71	P35659	no	yes
VYENYPTYDLTER	1661.76	P35659	no	no
NVGQFSGFPFEK	1355.65	P35659	no	yes
SICEVLDLER	1232.61	P35659	no	yes
EPFTIAQGK	989.518	P35659	no	no
SGVNSELVK	931.497	P35659	no	no
IHFFLSK	890.501	P35659	no	yes
SLIVEGK	744.438	P35659	no	no
GDTANEIGQVLHFENVK	1869.92	P36952	no	no
DVPFGFQTVTSDVNK	1652.8	P36952	no	yes
DELNADHPFIYIIR	1714.87	P36952	no	yes
SLNLSTEFISSTK	1425.74	P36952	no	yes
ILVVNAAYFVGK	1292.75	P36952	no	yes
DVEDESTGLEK	1220.54	P36952	no	yes
GVALSNVIHK	1036.6	P36952	no	no
ACLENLGLK	1016.53	P36952	no	no
IIELPFQNK	1100.62	P36952	no	no
ELETVDFK	979.486	P36952	no	yes
LSSFYSLK	943.501	P36952	no	no
NIIFFGK	837.475	P36952	no	no
LDPTLSVDDLANSGQVGTAR	2028.01	P37173	no	yes
NDLTCCLCDFGLSLR	1842.81	P37173	no	yes
HENILQFLTAEER	1598.81	P37173	no	yes
QNTSEQFETVAVK	1479.72	P37173	no	yes
DIFSDINLK	1063.56	P37173	no	yes
FSELEHLDR	1144.55	P37173	no	yes
GNLQEYLTR	1092.56	P37173	no	yes
HVISWEDLR	1153.59	P37173	no	yes
STNGDTFLGGEDFDQALLR	2054.95	P38646	no	no
SQVFSTAADGQTQVEIK	1807.9	P38646	no	yes
VINEPTAAALAYGLDK	1644.87	P38646	no	yes
LLGQFTLIGIPPAPR	1591.94	P38646	no	yes
NAVITVPAYFNDSQR	1693.84	P38646	no	yes
EQQIVIQSSGGLSK	1472.78	P38646	no	yes
QAVTNPNNTFYATK	1567.76	P38646	no	yes
TTPSVVAFTADGER	1449.71	P38646	no	yes
ASNGDAWVEAHGK	1340.61	P38646	no	no
AQFEGIVTDLIR	1360.74	P38646	no	yes
DAGQISGLNVLR	1241.67	P38646	no	yes
QAASSLQQASLK	1230.66	P38646	no	yes
EGSGSSGTGEQK	1122.48	P38646	no	no
ETAENYLGHTAK	1332.63	P38646	no	no
VQQTVQDLFGR	1289.67	P38646	no	yes
DQLPADECNK	1188.51	P38646	no	no
VLENAEGAR	957.488	P38646	no	yes
DSETGENIR	1019.45	P38646	no	no
ETGVDLTK	861.444	P38646	no	yes
YDDPEVQK	992.445	P38646	no	yes
TIAPCQK	816.416	P38646	no	no
LLGPGVNYSGCQITWAK	1862.93	P40763	no	no
LENWITSLAESQLQTR	1887.97	P40763	no	no
QQIACIGGPPNICLDR	1810.88	P40763	no	no
FLQESNVLYQHNLR	1759.9	P40763	no	no
VVENLQDDFDFNYK	1744.79	P40763	no	no
GLSIEQLTTLAEK	1401.77	P40763	no	yes
TQIQSVEPYTK	1292.66	P40763	no	yes
TLTDEELADWK	1319.62	P40763	no	no
EGGVTFTWVEK	1251.61	P40763	no	no
DSGDVAALR	902.446	P40763	no	no
FPELNYQLK	1150.6	P40763	no	no
TGVQFTTK	880.465	P40763	no	no
VQDLEQK	858.445	P40763	no	yes
DWLWGGCGDNIDYGYR	1945.81	P41221	no	yes
CTEIVDQFVCK	1397.63	P41221	no	yes
TVYNLADVACK	1252.61	P41221	no	yes
TCWLQLADFR	1308.63	P41221	no	yes
LVQVNSR	814.466	P41221	no	yes
AALHLYSNTLNFQISEVEPK	2273.17	P41227	no	yes
DLSEVSETTESTDVK	1638.75	P41227	no	yes
GLAAEDSGGDSK	1105.49	P41227	no	yes
GNSPPSSGEACR	1217.51	P41227	no	no
HVVLGAIENK	1078.61	P41227	no	yes
SQNGGEPDFHAVEPYTK	1874.84	P42224	no	yes
LLGPNASPDGLIPWTR	1705.92	P42224	no	yes
QDWEHAANDVSFATIR	1858.86	P42224	no	no
FHDLLSQLDDQYSR	1735.82	P42224	no	yes
FSLENNFLLQHNIR	1743.91	P42224	no	yes
TELISVSEVHPSR	1452.76	P42224	no	no
NLSFFLTPPCAR	1421.71	P42224	no	yes
ELSAVTFPDIIR	1359.74	P42224	no	no
SLEDLQDEYDFK	1500.66	P42224	no	no
EGAITFTWVER	1307.65	P42224	no	yes
DQQPGTFLLR	1173.61	P42224	no	yes
YTYEHDPITK	1265.59	P42224	no	yes
LQELNYNLK	1133.61	P42224	no	yes
QYLAQWLEK	1177.61	P42224	no	yes
FNILGTHTK	1029.56	P42224	no	no
TGVQFTVK	878.486	P42224	no	yes
QEQLLLK	870.517	P42224	no	no
IISHVWENNNPFQIVLVK	2149.17	P42338	no	no
EALELLDFNYPDQYVR	1983.96	P42338	no	yes
AAEIASSDSANVSSR	1463.69	P42338	no	yes
LNTEETVK	932.481	P42338	no	yes
AVLALHQDLFSLAQQCIDK	2169.13	P42345	no	yes
DFSHDDTLDVPTQVELLIK	2184.09	P42345	no	yes
DLELAVPGTYDPNQPIIR	2010.04	P42345	no	yes
VEVFEHAVNNTAGDDLAK	1927.93	P42345	no	yes
TLGSFEFEGHSLTQFVR	1953.96	P42345	no	yes
GYTLADEEEDPLIYQHR	2047.95	P42345	no	no
GPTPAILESLISINNK	1665.93	P42345	no	yes
TAAFQALGLLSVAVR	1515.88	P42345	no	yes
YHPQALIYPLTVASK	1699.93	P42345	no	yes
IQSIAPSLQVITSK	1483.86	P42345	no	yes
LLVVGITDPDPDIR	1521.84	P42345	no	yes
IHGALLILNELVR	1459.89	P42345	no	yes
HCADHFLNSEHK	1493.65	P42345	no	yes
LFDAPEAPLPSR	1311.68	P42345	no	yes
TLVLLLGVDPSR	1281.77	P42345	no	yes
VLGLLGALDPYK	1257.73	P42345	no	yes
DDNGIVLLGER	1199.61	P42345	no	yes
LIHQLLTDIGR	1277.75	P42345	no	yes
DASAVSLSESK	1092.53	P42345	no	no
DTHDGAFYR	1080.46	P42345	no	yes
TLDQSPELR	1057.54	P42345	no	yes
HAAVLVLR	877.55	P42345	no	yes
ILLNIEHR	1006.59	P42345	no	no
LSLELLK	814.516	P42345	no	yes
IIHPIVR	846.544	P42345	no	no
EGNQEVPFDVPELWYEDEK	2322.03	P42704	no	no
DLPVTEAVFSALVTGHAR	1881.99	P42704	no	yes
TVQLTSSELESTLETLK	1877.98	P42704	no	yes
HSLNSSSASTTEPDFQK	1834.83	P42704	no	no
EQNIVFNAETYSNLIK	1881.95	P42704	no	no
GDLSTALEVAIDCYEK	1782.83	P42704	no	no
LIASYCNVGDIEGASK	1695.81	P42704	no	no
SEAANGNLDFVLSFLK	1723.88	P42704	no	no
LGAVYDVSHYNALLK	1661.88	P42704	no	no
SGGLGGSHALLLLR	1349.78	P42704	no	yes
VIEPQYFGLAYLFR	1714.91	P42704	no	no
AGYPQYVSEILEK	1495.76	P42704	no	no
NLLESYHVPELIK	1553.85	P42704	no	no
SNTLPISLQSIR	1327.75	P42704	no	yes
VIEEQLEPAVEK	1382.73	P42704	no	yes
CVANNQVETLEK	1403.67	P42704	no	no
SVLELIPELNEK	1382.77	P42704	no	no
GDVENIEVVQK	1228.63	P42704	no	yes
GFTLNDAANSR	1164.55	P42704	no	yes
TVLDQQQTPSR	1271.65	P42704	no	yes
DIQEESTFSSR	1297.58	P42704	no	no
LDSSAVLDTGK	1104.57	P42704	no	no
NVQGIIEILK	1125.68	P42704	no	yes
GAYDIFLNAK	1110.57	P42704	no	no
SCGSLLPELK	1102.57	P42704	no	no
IQEENVIPR	1096.59	P42704	no	yes
LQDAINILK	1026.61	P42704	no	yes
ALYEHLTAK	1044.56	P42704	no	no
DAHLLVESK	1010.54	P42704	no	no
FSPTDFLAK	1024.52	P42704	no	no
AFAETHIK	915.481	P42704	no	no
GETDLIQK	902.471	P42704	no	no
QYFHQLEK	1091.54	P42704	no	no
SSLLLGFR	891.518	P42704	no	no
VYLQNEYK	1055.53	P42704	no	no
IIETPGIR	897.528	P42704	no	no
ADAVWNK	802.397	P42704	no	no
AENQPIR	826.43	P42704	no	no
EAVTTLK	760.433	P42704	no	no
GDIDHVK	782.392	P42704	no	no
GEIETVK	774.412	P42704	no	no
IHDVLCK	883.459	P42704	no	no
IPENIYR	903.481	P42704	no	no
IWDTLQK	902.486	P42704	no	no
LDDLFLK	862.48	P42704	no	no
LLAEILR	826.528	P42704	no	no
LQWFCDR	1023.46	P42704	no	no
VFNDTCR	910.397	P42704	no	no
DILIACR	859.459	P42704	no	no
LIITQVR	841.539	P42704	no	no
CVCLQTTQGVHPK	1526.73	P42830	no	yes
EICLDPEAPFLK	1430.71	P42830	no	yes
LTQTSGETTHTHTEPTGDGK	2096.96	P46013	no	no
ELFQTPGHTEELVAAGK	1825.92	P46013	no	yes
ELFQTPCTDNPTTDEK	1894.83	P46013	no	no
SPQPDPVDTPASTK	1438.69	P46013	no	yes
SEETNTEIVECILK	1663.8	P46013	no	no
AQSLVISPPAPSPR	1418.79	P46013	no	no
EEAQALEDLTGFK	1449.7	P46013	no	no
LDQPGNLPGSNR	1266.63	P46013	no	yes
SGASEANLIVAK	1158.62	P46013	no	yes
QESGSEIHVEVK	1340.66	P46013	no	no
AQALEELTGFR	1233.64	P46013	no	yes
SNTSLPPLPFK	1199.65	P46013	no	no
DIVEELSALK	1115.61	P46013	no	yes
TSDTETEPSK	1093.48	P46013	no	yes
HGDVITIIDR	1137.61	P46013	no	no
VLNNFISNQK	1175.63	P46013	no	no
LQDSVPENK	1028.51	P46013	no	yes
IQLPVVSK	882.554	P46013	no	no
SALHWAAAVNNVDAAVVLLK	2061.14	P46531	no	yes
LCQHGGLCVDAGNTHHCR	2090.89	P46531	no	yes
FEEPVVLPDLDDQTDHR	2023.95	P46531	no	yes
CPAGFEGATCENDAR	1653.65	P46531	no	yes
CSQPGETCLNGGK	1406.59	P46531	no	yes
QHGQLWFPEGFK	1472.72	P46531	no	yes
VASFYCECPHGR	1481.62	P46531	no	yes
GSIVYLEIDNR	1277.66	P46531	no	yes
DNAYLCFCLK	1302.57	P46531	no	yes
LAFETGPPR	986.519	P46531	no	yes
LLDEYNLVR	1133.61	P46531	no	yes
VLHTNVVFK	1055.61	P46531	no	yes
VNDFHCECR	1235.48	P46531	no	yes
GTQNCVQR	961.44	P46531	no	yes
DDFLGQVDVPLYPLPTENPR	2284.14	P46934	no	yes
FIIDEELFGQTHQHELK	2083.04	P46934	no	yes
LENVAITGPAVPYSR	1585.85	P46934	no	yes
EGFFELIPQDLIK	1547.82	P46934	no	yes
WILENDPTELDLR	1612.81	P46934	no	yes
QISEETESVDNR	1405.63	P46934	no	yes
NGGSEIVVTNK	1116.58	P46934	no	yes
TYYVNHESR	1167.53	P46934	no	yes
DFVLHPR	882.471	P46934	no	no
YFLNHIDQTTTWQDPR	2033.96	P46937	no	no
NINPSTANSPK	1141.57	P46937	no	yes
ISQSAPVK	828.471	P46937	no	yes
LEAYQHLFYLLQTNPTYLAK	2425.27	P46940	no	yes
EELQSGVDAANSAAQQYQR	2063.95	P46940	no	yes
FALGIFAINEAVESGDVGK	1935.99	P46940	no	yes
QLSSSVTGLTNIEEENCQR	2164.01	P46940	no	yes
DVYEELLTQAEIQGNINK	2076.04	P46940	no	yes
ILAIGLINEALDEGDAQK	1882	P46940	no	yes
LEGVLAEVAQHYQDTLIR	2054.08	P46940	no	yes
NVIFEISPTEEVGDFEVK	2051.01	P46940	no	yes
LPYDVTPEQALAHEEVK	1937.97	P46940	no	yes
EEIQSSISGVTAAYNR	1723.84	P46940	no	yes
VDQIQEIVTGNPTVIK	1752.96	P46940	no	yes
GVLLEIEDLQVNQFK	1743.94	P46940	no	yes
QNVAYEYLCHLEEAK	1865.86	P46940	no	yes
CIYCIHALSLYLFK	1799.91	P46940	no	yes
FFQTACDVPELQDK	1696.78	P46940	no	yes
FNVDEYSDLVTLTK	1642.81	P46940	no	yes
EQLWLANEGLITR	1541.82	P46940	no	yes
LAAVALINAAIQK	1294.8	P46940	no	yes
LGLAPQIQDLYGK	1414.78	P46940	no	yes
QIPAITCIQSQWR	1599.82	P46940	no	no
ALESGDVNTVWK	1317.66	P46940	no	yes
GLQQQNSDWYLK	1478.72	P46940	no	yes
IFYPETTDIYDR	1531.72	P46940	no	yes
ATFYGEQVDYYK	1482.67	P46940	no	no
FLSAIVSSVDK	1164.64	P46940	no	yes
FPDAGEDELLK	1232.59	P46940	no	yes
ITLQDVVSHSK	1225.67	P46940	no	yes
LQQTYAALNSK	1235.65	P46940	no	yes
PHYGSVLDNER	1285.61	P46940	no	yes
TLQALQIPAAK	1152.69	P46940	no	yes
ALQSPALGLR	1024.6	P46940	no	yes
EDSNLTLQEK	1175.57	P46940	no	yes
IPADTFAALK	1045.58	P46940	no	yes
LTELGTVDPK	1071.58	P46940	no	yes
QSGQTDPLQK	1100.55	P46940	no	yes
TEVSLTLTNK	1104.6	P46940	no	yes
YQELINDIAR	1233.64	P46940	no	yes
IIGNLLYYR	1123.64	P46940	no	yes
LAVGDNNSK	916.461	P46940	no	yes
TCLDNLASK	1020.49	P46940	no	yes
DHINDIIK	966.513	P46940	no	yes
LGNFFSPK	908.476	P46940	no	yes
TDPVDIYK	949.476	P46940	no	yes
EEVITLIR	971.565	P46940	no	no
ATGLHFR	800.429	P46940	no	yes
EEYLLLR	934.512	P46940	no	yes
ELATLQR	829.466	P46940	no	yes
LIVDVIR	826.528	P46940	no	yes
NLGSIAK	701.407	P46940	no	yes
TILLNTK	801.496	P46940	no	yes
DTQEAQK	818.377	P46940	no	no
DVPVVAILGSGGGFR	1442.79	P47712	no	no
NVSHNPLLLLTPQK	1572.9	P47712	no	yes
VLGVSGSQSR	988.53	P47712	no	yes
FTVVVLR	832.517	P47712	no	no
WVGGPEIELIAIATGGR	1737.94	P48643	no	yes
LGFAGLVQEISFGTTK	1666.89	P48643	no	yes
QQHVIETLIGK	1264.71	P48643	no	yes
DTEPLIQTAK	1114.59	P48643	no	yes
IADGYEQAAR	1092.52	P48643	no	yes
ISDSVLVDIK	1087.61	P48643	no	yes
SLHDALCVIR	1182.62	P48643	no	yes
TSLGPNGLDK	1000.52	P48643	no	yes
LDVTSVEDYK	1167.57	P48643	no	no
DVDFELIK	977.507	P48643	no	yes
FSELTAEK	923.46	P48643	no	yes
VAIEHLDK	923.508	P48643	no	yes
AVTIFIR	818.501	P48643	no	yes
VVNSCHR	870.413	P48643	no	yes
GAPVNISSSDLTGR	1372.69	P48730	no	yes
YSEFTSTTSGTGHNQTR	1872.82	P48960	no	yes
GGHWATEGCQVLGSK	1585.73	P48960	no	yes
QAELEEIYESSIR	1565.76	P48960	no	yes
TSSAEVTIQNVIK	1388.75	P48960	no	yes
VFQGQGLSTR	1091.57	P48960	no	yes
QELLCAFWK	1193.59	P48960	no	yes
TWHPEHFVCTHCQEEIGSR	2409.04	P49023	no	yes
TSSVSNPQDSVGSPCSR	1763.77	P49023	no	no
VGEEEHVYSFPNK	1533.71	P49023	no	no
DYHNLFSPR	1147.54	P49023	no	yes
VTSTQQQTR	1047.53	P49023	no	no
LGVATVAK	757.47	P49023	no	yes
VVTALDR	772.444	P49023	no	yes
GVCGACK	750.315	P49023	no	no
LGVVTGLHLAEVCHR	1659.89	P49281	no	yes
VLGPEQK	769.433	P49281	no	yes
DTVTISGPQAPVFEFVEQLR	2232.14	P49327	no	yes
IPGLLSPHPLLQLSYTATDR	2191.2	P49327	no	yes
AAPLDSIHSLAAYYIDCIR	2148.07	P49327	no	yes
EACPELDYFVVFSSVSCGR	2220.98	P49327	no	yes
QGVQVQVSTSNISSLEGAR	1959	P49327	no	yes
VTVAGGVHISGLHTESAPR	1887	P49327	no	yes
EQGVTFPSGDIQEQLIR	1915.96	P49327	no	yes
LPEDPLLSGLLDSPALK	1776.99	P49327	no	yes
WLSTSIPEAQWHSSLAR	1967.99	P49327	no	yes
AINCATSGVVGLVNCLR	1802.91	P49327	no	no
VYATILNAGTNTDGFK	1683.85	P49327	no	yes
AFEVSENGNLVVSGK	1548.78	P49327	no	yes
DTSFEQHVLWHTGGK	1740.82	P49327	no	yes
FCFTPHTEEGCLSER	1868.78	P49327	no	yes
VVVQVLAEEPEAVLK	1621.93	P49327	no	yes
CTVFHGAQVEDAFR	1635.75	P49327	no	yes
EDGLAQQQTQLNLR	1612.82	P49327	no	yes
VLFPATGYLSIVWK	1592.9	P49327	no	yes
VVEVLAGHGHLYSR	1535.82	P49327	no	yes
ADEASELACPTPK	1387.63	P49327	no	yes
CPPGVVPACHNSK	1421.65	P49327	no	yes
DLVEAVAHILGIR	1404.81	P49327	no	yes
FPQLDSTSFANSR	1468.69	P49327	no	yes
GGPEVQQVPAGER	1322.66	P49327	no	yes
GVDLVLNSLAEEK	1385.74	P49327	no	yes
DNLEFFLAGIGR	1350.69	P49327	no	yes
EGGFLLLHTLLR	1367.79	P49327	no	yes
LSIPTYGLQCTR	1407.72	P49327	no	yes
VGDPQELNGITR	1297.66	P49327	no	yes
VTAIHIDPATHR	1329.72	P49327	no	yes
AFDTAGNGYCR	1230.51	P49327	no	yes
FDASFFGVHPK	1250.61	P49327	no	yes
LQVVDQPLPVR	1262.73	P49327	no	yes
QQEQQVPILEK	1338.71	P49327	no	yes
SEGVVAVLLTK	1114.66	P49327	no	yes
SFYGSTLFLCR	1349.64	P49327	no	yes
VSVHVIEGDHR	1246.64	P49327	no	yes
AALQEELQLCK	1301.66	P49327	no	no
AQVADVVVSR	1042.58	P49327	no	yes
GTPLISPLIK	1037.65	P49327	no	yes
QEPLLIGSTK	1084.61	P49327	no	yes
VYQWDDPDPR	1289.57	P49327	no	yes
VFTTVGSAEK	1037.54	P49327	no	no
DPSQQELPR	1068.52	P49327	no	yes
ELNLVLSVR	1041.62	P49327	no	yes
GLVQALQTK	956.565	P49327	no	yes
GYAVLGGER	920.472	P49327	no	yes
LSPDAIPGK	896.497	P49327	no	yes
TGTVSLEVR	960.524	P49327	no	yes
VLEALLPLK	994.643	P49327	no	yes
YSGTLNLDR	1037.51	P49327	no	yes
QVQPEGPYR	1072.53	P49327	no	no
AAEQYTPK	906.445	P49327	no	yes
AGLYGLPR	845.476	P49327	no	yes
DGAWGAFR	878.404	P49327	no	yes
HGLYLPTR	955.524	P49327	no	yes
LSFFFDFR	1077.53	P49327	no	yes
LLEQGLR	827.486	P49327	no	yes
LLSAACR	789.417	P49327	no	yes
LYTLQDK	879.47	P49327	no	yes
SHQGLDR	811.394	P49327	no	yes
TPEAVQK	771.413	P49327	no	yes
VTQQGLK	772.444	P49327	no	yes
HWVFDEASLEPGYPK	1773.84	P50281	no	yes
GLPASINTAYER	1290.66	P50281	no	yes
VGEYATYEAIR	1270.62	P50281	no	yes
VWEGIPESPR	1168.59	P50281	no	yes
FYGLQVTGK	1011.54	P50281	no	yes
VWESATPLR	1057.56	P50281	no	yes
EVPYAYIR	1009.52	P50281	no	yes
YAIQGLK	791.454	P50281	no	yes
[truncated: 1,319 more rows]

## Sheet: Supplementary table 5
Supplementary table 5. SRM transitions of target peptides and result of consistency assessment of SRM analysis using technical replicates
										Area ratio of technical replicates
ID	Gene Name	Peptide Sequence	Isotope Label Type	Precursor Mz	Precursor Charge	Collision Energy	Product Mz	Product Charge	Fragment Ion	1	2	3	%CV
P21926	CD9	EVQEFYK	light	471.732	2	17.1	586.287	1	y4	6540128	6096765	6212839	2.98769
P21926	CD9	EVQEFYK	light	471.732	2	17.1	310.176	1	y2	1302159	1414097	1288565	4.21342
P21926	CD9	EVQEFYK	light	471.732	2	17.1	357.676	2	y5	6127589	6606995	6553831	3.33719
P21926	CD9	EVQEFYK	heavy	475.739	2	17.1	594.301	1	y4	14051331	14642752	14625375	1.90303
P21926	CD9	EVQEFYK	heavy	475.739	2	17.1	318.19	1	y2	11228708	11215389	11747418	2.17353
P21926	CD9	EVQEFYK	heavy	475.739	2	17.1	361.684	2	y5	7919388	8215036	8315255	2.06197
P21926	CD9	DVLETFTVK	light	526.287	2	18.7	837.472	1	y7	276104	232939	210248	11.3926
P21926	CD9	DVLETFTVK	light	526.287	2	18.7	724.388	1	y6	137601	156704	154639	5.72018
P21926	CD9	DVLETFTVK	light	526.287	2	18.7	419.239	2	y7	99393	147653	137537	16.2099
P21926	CD9	DVLETFTVK	light	526.287	2	18.7	215.103	1	b2	204757	244080	274363	11.8209
P21926	CD9	DVLETFTVK	heavy	530.294	2	18.7	845.486	1	y7	90579768	97393288	92815328	3.0299
P21926	CD9	DVLETFTVK	heavy	530.294	2	18.7	732.402	1	y6	47576136	53851008	47218460	6.14712
P21926	CD9	DVLETFTVK	heavy	530.294	2	18.7	423.247	2	y7	44745028	47535748	44930568	2.78566
P21926	CD9	DVLETFTVK	heavy	530.294	2	18.7	215.103	1	b2	84714176	90128488	85662992	2.71858
P60033	CD81	NNLCPSGSNIISNLFK	light	889.449	2	29.6	1276.69	1	y12	91448	151903	108686	21.6701
P60033	CD81	NNLCPSGSNIISNLFK	light	889.449	2	29.6	229.093	1	b2	452767	462073	470202	1.54289
P60033	CD81	NNLCPSGSNIISNLFK	light	889.449	2	29.6	342.177	1	b3	559492	600789	520923	5.81931
P60033	CD81	NNLCPSGSNIISNLFK	light	889.449	2	29.6	502.208	1	b4	188736	168549	203814	7.72439
P60033	CD81	NNLCPSGSNIISNLFK	heavy	893.456	2	29.6	1284.7	1	y12	17124120	18165184	17919010	2.50481
P60033	CD81	NNLCPSGSNIISNLFK	heavy	893.456	2	29.6	229.093	1	b2	57255384	61085692	57922840	2.84348
P60033	CD81	NNLCPSGSNIISNLFK	heavy	893.456	2	29.6	342.177	1	b3	67682816	70877616	70429336	2.02731
P60033	CD81	NNLCPSGSNIISNLFK	heavy	893.456	2	29.6	502.208	1	b4	29885672	29641124	29894956	0.394301
P60033	CD81	IDDLFSGK	light	447.732	2	16.3	781.373	1	y7	111140	236218	209154	28.9652
P60033	CD81	IDDLFSGK	light	447.732	2	16.3	666.346	1	y6	710490	788815	761261	4.30524
P60033	CD81	IDDLFSGK	light	447.732	2	16.3	438.235	1	y4	47302	43145	25032	25.1175
P60033	CD81	IDDLFSGK	light	447.732	2	16.3	229.118	2	b4	372425	309638	381879	9.03985
P60033	CD81	IDDLFSGK	heavy	451.739	2	16.3	789.387	1	y7	25236206	28900316	29306566	6.58135
P60033	CD81	IDDLFSGK	heavy	451.739	2	16.3	674.36	1	y6	21394970	24076980	23428080	4.9746
P60033	CD81	IDDLFSGK	heavy	451.739	2	16.3	446.249	1	y4	9221701	11328009	9891569	8.65937
P60033	CD81	IDDLFSGK	heavy	451.739	2	16.3	229.118	2	b4	13604198	15026945	14308729	4.05807
P11166	SLC2A1	VTILELFR	light	495.803	2	17.8	790.482	1	y6	441139	404223	309882	14.3524
P11166	SLC2A1	VTILELFR	light	495.803	2	17.8	677.398	1	y5	469096	477064	304742	19.0475
P11166	SLC2A1	VTILELFR	light	495.803	2	17.8	564.314	1	y4	303208	266789	259917	6.86678
P11166	SLC2A1	VTILELFR	light	495.803	2	17.8	201.123	1	b2	298332	269508	260495	5.84446
P11166	SLC2A1	VTILELFR	heavy	500.807	2	17.8	800.49	1	y6	103458152	95105408	81261040	9.81391
P11166	SLC2A1	VTILELFR	heavy	500.807	2	17.8	687.406	1	y5	110564328	100752696	86648232	9.88303
P11166	SLC2A1	VTILELFR	heavy	500.807	2	17.8	574.322	1	y4	83806416	76438760	68281544	8.32384
P11166	SLC2A1	VTILELFR	heavy	500.807	2	17.8	201.123	1	b2	76831136	69914768	61224392	9.21064
P11166	SLC2A1	TFDEIASGFR	light	571.777	2	20.1	650.362	1	y6	625061	478465	471426	13.4906
P11166	SLC2A1	TFDEIASGFR	light	571.777	2	20.1	537.278	1	y5	1265022	1006675	1101607	9.48901
P11166	SLC2A1	TFDEIASGFR	light	571.777	2	20.1	466.241	1	y4	638078	516596	508465	10.6924
P11166	SLC2A1	TFDEIASGFR	light	571.777	2	20.1	249.123	1	b2	524632	454582	579485	9.83841
P11166	SLC2A1	TFDEIASGFR	heavy	576.782	2	20.1	660.37	1	y6	46297220	46034632	41639560	4.7841
P11166	SLC2A1	TFDEIASGFR	heavy	576.782	2	20.1	547.286	1	y5	105160608	103806344	97494544	3.27025
P11166	SLC2A1	TFDEIASGFR	heavy	576.782	2	20.1	476.249	1	y4	64442208	63167976	59846128	3.10059
P11166	SLC2A1	TFDEIASGFR	heavy	576.782	2	20.1	249.123	1	b2	55701580	55035824	50873360	3.96598
P02748	C9	LSPIYNLVPVK	light	621.876	2	21.6	1042.63	1	y9	667197	588323	617069	5.22146
P02748	C9	LSPIYNLVPVK	light	621.876	2	21.6	832.493	1	y7	2033329	1778566	1695851	7.82274
P02748	C9	LSPIYNLVPVK	light	621.876	2	21.6	442.302	1	y4	837513	810703	747420	4.73005
P02748	C9	LSPIYNLVPVK	light	621.876	2	21.6	343.234	1	y3	3659416	3655469	3241146	5.5774
P02748	C9	LSPIYNLVPVK	heavy	625.884	2	21.6	1050.64	1	y9	21670154	19534032	19374424	5.18316
P02748	C9	LSPIYNLVPVK	heavy	625.884	2	21.6	840.507	1	y7	64887456	55354612	55317976	7.69392
P02748	C9	LSPIYNLVPVK	heavy	625.884	2	21.6	450.317	1	y4	27167190	24691594	24366016	4.92292
P02748	C9	LSPIYNLVPVK	heavy	625.884	2	21.6	351.248	1	y3	124385928	114338344	113837936	4.13435
P02748	C9	AIEDYINEFSVR	light	728.359	2	24.8	864.457	1	y7	1228774	1029360	1145829	7.20863
P02748	C9	AIEDYINEFSVR	light	728.359	2	24.8	751.373	1	y6	2056206	1674741	1670136	10.0491
P02748	C9	AIEDYINEFSVR	light	728.359	2	24.8	361.219	1	y3	1288656	1152037	1130539	5.88218
P02748	C9	AIEDYINEFSVR	light	728.359	2	24.8	185.128	1	b2	1695683	1378931	1464600	8.84152
P02748	C9	AIEDYINEFSVR	heavy	733.363	2	24.8	874.466	1	y7	18963510	16092169	17373562	6.72034
P02748	C9	AIEDYINEFSVR	heavy	733.363	2	24.8	761.382	1	y6	30889202	26524384	27685320	6.50717
P02748	C9	AIEDYINEFSVR	heavy	733.363	2	24.8	371.228	1	y3	19885732	16927052	17861746	6.77571
P02748	C9	AIEDYINEFSVR	heavy	733.363	2	24.8	185.128	1	b2	36571772	31074624	31271710	7.72214
P02786	TFRC	LLNENSYVPR	light	602.82	2	21	978.464	1	y8	932122	844331	830327	5.18457
P02786	TFRC	LLNENSYVPR	light	602.82	2	21	735.378	1	y6	625849	533124	609210	6.84852
P02786	TFRC	LLNENSYVPR	light	602.82	2	21	272.172	1	y2	2107736	2064261	2125991	1.23338
P02786	TFRC	LLNENSYVPR	light	602.82	2	21	227.175	1	b2	805458	670396	666238	9.0572
P02786	TFRC	LLNENSYVPR	heavy	607.824	2	21	988.472	1	y8	114678976	101953376	110719608	4.87302
P02786	TFRC	LLNENSYVPR	heavy	607.824	2	21	745.387	1	y6	67203120	62997860	68245624	3.42921
P02786	TFRC	LLNENSYVPR	heavy	607.824	2	21	282.18	1	y2	212702848	206073856	232678960	5.20738
P02786	TFRC	LLNENSYVPR	heavy	607.824	2	21	227.175	1	b2	70336192	65658592	69454640	2.96339
P02786	TFRC	VSASPLLYTLIEK	light	717.416	2	24.4	1089.66	1	y9	1527833	1492295	1330115	5.93488
P02786	TFRC	VSASPLLYTLIEK	light	717.416	2	24.4	766.435	1	y6	759735	715752	731977	2.46807
P02786	TFRC	VSASPLLYTLIEK	light	717.416	2	24.4	187.108	1	b2	1069472	1043345	983406	3.49091
P02786	TFRC	VSASPLLYTLIEK	light	717.416	2	24.4	345.177	1	b4	1599741	1565088	1441777	4.41473
P02786	TFRC	VSASPLLYTLIEK	heavy	721.423	2	24.4	1097.67	1	y9	108307280	101891872	97342216	4.38772
P02786	TFRC	VSASPLLYTLIEK	heavy	721.423	2	24.4	774.449	1	y6	53425884	50987000	47762664	4.57248
P02786	TFRC	VSASPLLYTLIEK	heavy	721.423	2	24.4	187.108	1	b2	75659272	71125608	66828028	5.06398
P02786	TFRC	VSASPLLYTLIEK	heavy	721.423	2	24.4	345.177	1	b4	109695712	104017392	98346048	4.45443
P05109	S100A8	ALNSIIDVYHK	light	424.903	3	18.4	774.414	1	y6	434071	424449	377367	6.01414
P05109	S100A8	ALNSIIDVYHK	light	424.903	3	18.4	661.33	1	y5	330088	257446	289161	10.1753
P05109	S100A8	ALNSIIDVYHK	light	424.903	3	18.4	284.172	1	y2	339932	296437	333107	5.91022
P05109	S100A8	ALNSIIDVYHK	light	424.903	3	18.4	185.128	1	b2	519834	441388	449486	7.49125
P05109	S100A8	ALNSIIDVYHK	heavy	427.574	3	18.4	782.429	1	y6	17204678	18499344	17521208	3.10606
P05109	S100A8	ALNSIIDVYHK	heavy	427.574	3	18.4	669.345	1	y5	11383655	11474604	11301753	0.620009
P05109	S100A8	ALNSIIDVYHK	heavy	427.574	3	18.4	292.186	1	y2	10715198	10540690	11011959	1.80868
P05109	S100A8	ALNSIIDVYHK	heavy	427.574	3	18.4	185.128	1	b2	15050149	15260031	15280192	0.68447
P02763	ORM1	YVGGQEHFAHLLILR	light	584.99	3	24.5	982.62	1	y8	160457	151610	166667	3.87167
P02763	ORM1	YVGGQEHFAHLLILR	light	584.99	3	24.5	835.551	1	y7	154189	130114	210343	20.3872
P02763	ORM1	YVGGQEHFAHLLILR	light	584.99	3	24.5	514.371	1	y4	110272	109537	131607	8.73756
P02763	ORM1	YVGGQEHFAHLLILR	light	584.99	3	24.5	263.139	1	b2	411634	524762	524651	10.9448
P02763	ORM1	YVGGQEHFAHLLILR	heavy	588.326	3	24.5	992.628	1	y8	14754305	15920951	14937418	3.36936
P02763	ORM1	YVGGQEHFAHLLILR	heavy	588.326	3	24.5	845.56	1	y7	19481072	20193968	19438610	1.7585
P02763	ORM1	YVGGQEHFAHLLILR	heavy	588.326	3	24.5	524.379	1	y4	15648200	17705800	15871597	5.61799
P02763	ORM1	YVGGQEHFAHLLILR	heavy	588.326	3	24.5	263.139	1	b2	20303234	20697094	20054172	1.30055
P02763	ORM1	EQLGEFYEALDCLR	light	871.906	2	29.1	1039.49	1	y8	1268746	1279263	1445407	6.07855
P02763	ORM1	EQLGEFYEALDCLR	light	871.906	2	29.1	676.345	1	y5	935187	978280	918644	2.66279
P02763	ORM1	EQLGEFYEALDCLR	light	871.906	2	29.1	563.261	1	y4	1838806	1653730	1770624	4.35619
P02763	ORM1	EQLGEFYEALDCLR	light	871.906	2	29.1	448.234	1	y3	1588829	1385274	1464041	5.66493
P02763	ORM1	EQLGEFYEALDCLR	heavy	876.91	2	29.1	1049.5	1	y8	6838959	6850621	7670008	5.46416
P02763	ORM1	EQLGEFYEALDCLR	heavy	876.91	2	29.1	686.353	1	y5	7423851	7718947	8639816	6.53248
P02763	ORM1	EQLGEFYEALDCLR	heavy	876.91	2	29.1	573.269	1	y4	8611989	8781150	9712516	5.35544
P02763	ORM1	EQLGEFYEALDCLR	heavy	876.91	2	29.1	458.242	1	y3	6550127	6861149	7456327	5.40505
P01024	C3	TGLQEVEVK	light	501.777	2	18	731.393	1	y6	6156242	6789038	5623997	7.69361
P01024	C3	TGLQEVEVK	light	501.777	2	18	603.335	1	y5	4838174	5536365	4587325	8.05117
P01024	C3	TGLQEVEVK	light	501.777	2	18	246.181	1	y2	4020055	4702393	3675090	10.3295
P01024	C3	TGLQEVEVK	light	501.777	2	18	422.742	2	y7	3588584	3877856	3396704	5.46158
P01024	C3	TGLQEVEVK	heavy	505.784	2	18	739.408	1	y6	21979430	23287970	19886724	6.44994
P01024	C3	TGLQEVEVK	heavy	505.784	2	18	611.349	1	y5	16735064	18673326	15450937	7.81296
P01024	C3	TGLQEVEVK	heavy	505.784	2	18	254.195	1	y2	16916978	19427102	15751194	8.83249
P01024	C3	TGLQEVEVK	heavy	505.784	2	18	426.749	2	y7	12786129	13628445	11513914	6.87489
P01024	C3	AAVYHHFISDGVR	light	491.253	3	20.9	646.352	1	y6	666424	761442	543155	13.6016
P01024	C3	AAVYHHFISDGVR	light	491.253	3	20.9	533.268	1	y5	1377763	1593722	1253777	9.97322
P01024	C3	AAVYHHFISDGVR	light	491.253	3	20.9	446.236	1	y4	151998	226096	194529	15.906
P01024	C3	AAVYHHFISDGVR	light	491.253	3	20.9	331.209	1	y3	2059666	2975169	2179408	16.8958
P01024	C3	AAVYHHFISDGVR	heavy	494.589	3	20.9	656.36	1	y6	1802019	2144296	1792819	8.54985
P01024	C3	AAVYHHFISDGVR	heavy	494.589	3	20.9	543.276	1	y5	3886481	5099513	3794239	13.9613
P01024	C3	AAVYHHFISDGVR	heavy	494.589	3	20.9	456.244	1	y4	1033540	1506108	1144970	16.4226
P01024	C3	AAVYHHFISDGVR	heavy	494.589	3	20.9	341.217	1	y3	5772244	8441950	6524761	16.2584
P08758	ANXA5	SEIDLFNIR	light	553.796	2	19.5	890.509	1	y7	120593	107607	97220	8.81473
P08758	ANXA5	SEIDLFNIR	light	553.796	2	19.5	777.425	1	y6	182030	188704	145461	11.0471
P08758	ANXA5	SEIDLFNIR	light	553.796	2	19.5	549.314	1	y4	128620	114378	95967	11.8302
P08758	ANXA5	SEIDLFNIR	light	553.796	2	19.5	217.082	1	b2	286156	260426	237251	7.64492
P08758	ANXA5	SEIDLFNIR	heavy	558.8	2	19.5	900.518	1	y7	26367146	22577114	21961422	8.24211
P08758	ANXA5	SEIDLFNIR	heavy	558.8	2	19.5	787.434	1	y6	37425948	33633984	32024968	6.58926
P08758	ANXA5	SEIDLFNIR	heavy	558.8	2	19.5	559.323	1	y4	34475864	33072284	31064892	4.25839
P08758	ANXA5	SEIDLFNIR	heavy	558.8	2	19.5	217.082	1	b2	53891832	49952868	48967484	4.17666
P06702	S100A9	LGHPDTLNQGEFK	light	728.365	2	24.8	722.347	1	y6	37219	72562	61880	25.8652
P06702	S100A9	LGHPDTLNQGEFK	light	728.365	2	24.8	480.245	1	y4	117518	132641	139514	7.07359
P06702	S100A9	LGHPDTLNQGEFK	light	728.365	2	24.8	294.181	1	y2	216842	197464	179315	7.74387
P06702	S100A9	LGHPDTLNQGEFK	light	728.365	2	24.8	308.172	1	b3	669069	842995	756839	9.38859
P06702	S100A9	LGHPDTLNQGEFK	heavy	732.372	2	24.8	730.361	1	y6	2130960	2524665	2341525	6.89678
P06702	S100A9	LGHPDTLNQGEFK	heavy	732.372	2	24.8	488.259	1	y4	2565623	2755829	2582647	3.26158
P06702	S100A9	LGHPDTLNQGEFK	heavy	732.372	2	24.8	302.195	1	y2	7714866	7980003	7805756	1.40435
P06702	S100A9	LGHPDTLNQGEFK	heavy	732.372	2	24.8	308.172	1	b3	36092956	38816580	35769656	3.704
P06702	S100A9	DLQNFLK	light	439.243	2	16.1	649.367	1	y5	803052	838020	638167	11.4705
P06702	S100A9	DLQNFLK	light	439.243	2	16.1	521.308	1	y4	390554	381494	371433	2.04892
P06702	S100A9	DLQNFLK	light	439.243	2	16.1	147.113	1	y1	186530	274751	220660	15.9788
P06702	S100A9	DLQNFLK	light	439.243	2	16.1	229.118	1	b2	506900	470272	424634	7.20186
P06702	S100A9	DLQNFLK	heavy	443.25	2	16.1	657.381	1	y5	131411352	121716160	121415312	3.71885
P06702	S100A9	DLQNFLK	heavy	443.25	2	16.1	529.322	1	y4	60263072	60538148	55788732	3.69833
P06702	S100A9	DLQNFLK	heavy	443.25	2	16.1	155.127	1	y1	46944936	47832688	43050056	4.52124
P06702	S100A9	DLQNFLK	heavy	443.25	2	16.1	229.118	1	b2	79680872	78265792	73219064	3.59927
P04792	HSPB1	DGVVEITGK	light	459.251	2	16.7	646.377	1	y6	150949	129985	123802	8.6111
P04792	HSPB1	DGVVEITGK	light	459.251	2	16.7	547.309	1	y5	77025	96190	104066	12.286
P04792	HSPB1	DGVVEITGK	light	459.251	2	16.7	305.182	1	y3	51909	60651	47640	10.1411
P04792	HSPB1	DGVVEITGK	light	459.251	2	16.7	272.124	1	b3	115456	146892	132503	9.7624
P04792	HSPB1	DGVVEITGK	heavy	463.258	2	16.7	654.391	1	y6	102979240	122663960	105965824	7.83612
P04792	HSPB1	DGVVEITGK	heavy	463.258	2	16.7	555.323	1	y5	51241292	57358556	50591192	5.745
P04792	HSPB1	DGVVEITGK	heavy	463.258	2	16.7	313.196	1	y3	49140588	53378244	49080360	3.98154
P04792	HSPB1	DGVVEITGK	heavy	463.258	2	16.7	272.124	1	b3	72161688	82380152	73737232	5.90325
P04792	HSPB1	QDEHGYISR	light	368.84	3	16.3	595.32	1	y5	29264	21438	30202	14.5691
P04792	HSPB1	QDEHGYISR	light	368.84	3	16.3	375.235	1	y3	46917	55242	62747	11.7621
P04792	HSPB1	QDEHGYISR	light	368.84	3	16.3	262.151	1	y2	215951	145998	165847	16.7309
P04792	HSPB1	QDEHGYISR	light	368.84	3	16.3	366.693	2	y6	26883	13705	17291	28.8344
P04792	HSPB1	QDEHGYISR	heavy	372.177	3	16.3	605.328	1	y5	955380	1239777	1178294	10.8655
P04792	HSPB1	QDEHGYISR	heavy	372.177	3	16.3	385.243	1	y3	1721063	2023780	1794237	6.98469
P04792	HSPB1	QDEHGYISR	heavy	372.177	3	16.3	272.159	1	y2	2480223	3219706	3042120	10.8163
P04792	HSPB1	QDEHGYISR	heavy	372.177	3	16.3	371.697	2	y6	973968	735715	816748	11.745
P06396	GSN	EVQGFESATFLGYFK	light	861.922	2	28.8	1162.58	1	y10	59867	52128	67609	10.5567
P06396	GSN	EVQGFESATFLGYFK	light	861.922	2	28.8	1033.54	1	y9	63758	84749	72642	11.6706
P06396	GSN	EVQGFESATFLGYFK	light	861.922	2	28.8	514.266	1	y4	95054	119690	123565	11.1966
P06396	GSN	EVQGFESATFLGYFK	light	861.922	2	28.8	294.181	1	y2	98150	106865	88987	7.44834
P06396	GSN	EVQGFESATFLGYFK	heavy	865.929	2	28.8	1170.59	1	y10	2519459	2646106	2568862	2.02154
P06396	GSN	EVQGFESATFLGYFK	heavy	865.929	2	28.8	1041.55	1	y9	3050941	3013900	3049262	0.562183
P06396	GSN	EVQGFESATFLGYFK	heavy	865.929	2	28.8	522.28	1	y4	5228343	5425450	5338092	1.51279
P06396	GSN	EVQGFESATFLGYFK	heavy	865.929	2	28.8	302.195	1	y2	4070408	4234806	4015248	2.27083
P14780	MMP9	QSTLVLFPGDLR	light	673.377	2	23.1	817.457	1	y7	66277	61157	71014	6.08489
P14780	MMP9	QSTLVLFPGDLR	light	673.377	2	23.1	704.373	1	y6	62820	61467	31292	28.0642
P14780	MMP9	QSTLVLFPGDLR	light	673.377	2	23.1	557.304	1	y5	19533	13443	23039	21.2333
P14780	MMP9	QSTLVLFPGDLR	light	673.377	2	23.1	288.203	1	y2	27936	28189	22321	10.3582
P14780	MMP9	QSTLVLFPGDLR	heavy	678.381	2	23.1	827.465	1	y7	34741972	34470280	33307190	1.82099
P14780	MMP9	QSTLVLFPGDLR	heavy	678.381	2	23.1	714.381	1	y6	28451178	27831006	26840952	2.3933
P14780	MMP9	QSTLVLFPGDLR	heavy	678.381	2	23.1	567.312	1	y5	26160542	25403096	23797452	3.92202
P14780	MMP9	QSTLVLFPGDLR	heavy	678.381	2	23.1	298.211	1	y2	27784464	27922442	27232818	1.07769
P14780	MMP9	FQTFEGDLK	light	542.769	2	19.2	809.404	1	y7	80868	67472	92033	12.5315
P14780	MMP9	FQTFEGDLK	light	542.769	2	19.2	708.356	1	y6	86431	98219	80980	8.12545
P14780	MMP9	FQTFEGDLK	light	542.769	2	19.2	260.197	1	y2	87258	111677	96833	10.1898
P14780	MMP9	FQTFEGDLK	light	542.769	2	19.2	276.134	1	b2	97211	125361	91138	14.2575
P14780	MMP9	FQTFEGDLK	heavy	546.776	2	19.2	817.418	1	y7	52430292	51610664	44298880	7.39251
P14780	MMP9	FQTFEGDLK	heavy	546.776	2	19.2	716.37	1	y6	11235667	11315137	9869137	6.14171
P14780	MMP9	FQTFEGDLK	heavy	546.776	2	19.2	268.211	1	y2	30713324	29811996	26990812	5.43551
P14780	MMP9	FQTFEGDLK	heavy	546.776	2	19.2	276.134	1	b2	45524312	45125164	40004968	5.7703
Q6UX06	OLFM4	VQSINYNPFDQK	light	726.86	2	24.7	1225.58	1	y10	148852	111770	149695	12.9285
Q6UX06	OLFM4	VQSINYNPFDQK	light	726.86	2	24.7	634.32	1	y5	367211	264602	292292	14.0711
Q6UX06	OLFM4	VQSINYNPFDQK	light	726.86	2	24.7	228.134	1	b2	530560	466977	447657	7.35192
Q6UX06	OLFM4	VQSINYNPFDQK	light	726.86	2	24.7	315.166	1	b3	269273	219662	239224	8.40636
Q6UX06	OLFM4	VQSINYNPFDQK	heavy	730.867	2	24.7	1233.6	1	y10	13475333	12164113	13444583	4.68987
Q6UX06	OLFM4	VQSINYNPFDQK	heavy	730.867	2	24.7	642.334	1	y5	31025864	27003432	29960164	5.80149
Q6UX06	OLFM4	VQSINYNPFDQK	heavy	730.867	2	24.7	228.134	1	b2	56572676	49720412	53769944	5.27196
Q6UX06	OLFM4	VQSINYNPFDQK	heavy	730.867	2	24.7	315.166	1	b3	24152656	21811736	23336650	4.19982
P09525	ANXA4	GAGTDEGCLIEILASR	light	831.412	2	27.8	1131.62	1	y10	37416	42003	30994	12.268
P09525	ANXA4	GAGTDEGCLIEILASR	light	831.412	2	27.8	688.399	1	y6	124988	83745	110346	16.0509
P09525	ANXA4	GAGTDEGCLIEILASR	light	831.412	2	27.8	446.272	1	y4	59713	58368	87243	19.4416
P09525	ANXA4	GAGTDEGCLIEILASR	light	831.412	2	27.8	333.188	1	y3	57656	101162	92598	22.4544
P09525	ANXA4	GAGTDEGCLIEILASR	heavy	836.416	2	27.8	1141.63	1	y10	5912682	4924213	4938886	8.79606
P09525	ANXA4	GAGTDEGCLIEILASR	heavy	836.416	2	27.8	698.407	1	y6	12298686	9915681	10323144	9.59539
P09525	ANXA4	GAGTDEGCLIEILASR	heavy	836.416	2	27.8	456.28	1	y4	13947118	11200645	12028477	9.28289
P09525	ANXA4	GAGTDEGCLIEILASR	heavy	836.416	2	27.8	343.196	1	y3	10541040	8013241	9042435	11.2827
P09525	ANXA4	DEGNYLDDALVR	light	690.326	2	23.6	801.446	1	y7	161358	208375	171060	11.2435
P09525	ANXA4	DEGNYLDDALVR	light	690.326	2	23.6	688.362	1	y6	138628	140760	157871	5.90918
P09525	ANXA4	DEGNYLDDALVR	light	690.326	2	23.6	573.335	1	y5	151769	151562	240326	23.0633
P09525	ANXA4	DEGNYLDDALVR	light	690.326	2	23.6	245.077	1	b2	138338	145623	148938	3.06823
P09525	ANXA4	DEGNYLDDALVR	heavy	695.33	2	23.6	811.455	1	y7	54027724	50883944	55218432	3.42555
P09525	ANXA4	DEGNYLDDALVR	heavy	695.33	2	23.6	698.371	1	y6	51941768	50276604	52378200	1.75722
P09525	ANXA4	DEGNYLDDALVR	heavy	695.33	2	23.6	583.344	1	y5	25193782	23456634	24617358	2.95807
P09525	ANXA4	DEGNYLDDALVR	heavy	695.33	2	23.6	245.077	1	b2	37057628	35196396	36121620	2.10338
P50995	ANXA11	GTITDAPGFDPLR	light	680.349	2	23.3	872.462	1	y8	234335	293597	227147	11.8301
P50995	ANXA11	GTITDAPGFDPLR	light	680.349	2	23.3	801.425	1	y7	984702	1039432	1008569	2.21626
P50995	ANXA11	GTITDAPGFDPLR	light	680.349	2	23.3	385.256	1	y3	597760	707291	695100	7.35144
P50995	ANXA11	GTITDAPGFDPLR	light	680.349	2	23.3	559.272	1	b6	252699	197074	248543	10.8687
P50995	ANXA11	GTITDAPGFDPLR	heavy	685.353	2	23.3	882.471	1	y8	16496041	17209158	16868646	1.72754
P50995	ANXA11	GTITDAPGFDPLR	heavy	685.353	2	23.3	811.434	1	y7	68554128	70553280	71252376	1.63061
P50995	ANXA11	GTITDAPGFDPLR	heavy	685.353	2	23.3	395.264	1	y3	45020964	46821724	46954372	1.90598
P50995	ANXA11	GTITDAPGFDPLR	heavy	685.353	2	23.3	559.272	1	b6	17029340	17297836	17229216	0.662742
P50995	ANXA11	SETDLLDIR	light	531.277	2	18.8	845.473	1	y7	627605	639041	559853	5.74006
P50995	ANXA11	SETDLLDIR	light	531.277	2	18.8	516.314	1	y4	303316	371319	286128	11.4858
P50995	ANXA11	SETDLLDIR	light	531.277	2	18.8	288.203	1	y2	1197115	1265565	1212097	2.39852
P50995	ANXA11	SETDLLDIR	light	531.277	2	18.8	217.082	1	b2	761097	680028	737971	4.6944
P50995	ANXA11	SETDLLDIR	heavy	536.281	2	18.8	855.481	1	y7	16384257	17049732	15358542	4.27705
P50995	ANXA11	SETDLLDIR	heavy	536.281	2	18.8	526.322	1	y4	8662226	8883163	7967791	4.58596
P50995	ANXA11	SETDLLDIR	heavy	536.281	2	18.8	298.211	1	y2	36625188	37166084	32642154	5.6859
P50995	ANXA11	SETDLLDIR	heavy	536.281	2	18.8	217.082	1	b2	18979768	19301998	17715856	3.66725
Q9UQP3	TNN	EEQNIIFR	light	524.775	2	18.6	662.398	1	y5	20592	28805	20956	16.1561
Q9UQP3	TNN	EEQNIIFR	light	524.775	2	18.6	435.271	1	y3	40066	51906	52138	11.7346
Q9UQP3	TNN	EEQNIIFR	light	524.775	2	18.6	322.187	1	y2	35397	35313	32819	3.46562
Q9UQP3	TNN	EEQNIIFR	heavy	529.779	2	18.6	672.407	1	y5	11670365	10867135	9915505	6.63056
Q9UQP3	TNN	EEQNIIFR	heavy	529.779	2	18.6	445.28	1	y3	48549720	42459200	41805360	6.85987
Q9UQP3	TNN	EEQNIIFR	heavy	529.779	2	18.6	332.196	1	y2	33486602	26661552	25691208	12.123
Q9UQP3	TNN	AQTEIDGPK	light	479.746	2	17.3	759.388	1	y7	45971	56981	38075	16.4929
Q9UQP3	TNN	AQTEIDGPK	light	479.746	2	17.3	529.298	1	y5	22648	14571	21309	18.1168
Q9UQP3	TNN	AQTEIDGPK	light	479.746	2	17.3	301.187	1	y3	22588	20382	23965	6.61424
Q9UQP3	TNN	AQTEIDGPK	light	479.746	2	17.3	200.103	1	b2	25035	25216	22588	4.9361
Q9UQP3	TNN	AQTEIDGPK	heavy	483.753	2	17.3	767.403	1	y7	8887774	9151782	9381071	2.20513
Q9UQP3	TNN	AQTEIDGPK	heavy	483.753	2	17.3	537.312	1	y5	1623859	1581282	1596253	1.10188
Q9UQP3	TNN	AQTEIDGPK	heavy	483.753	2	17.3	309.201	1	y3	6388749	6239316	6369562	1.04831
Q9UQP3	TNN	AQTEIDGPK	heavy	483.753	2	17.3	200.103	1	b2	6071672	6230203	6214794	1.15644
P12429	ANXA3	GAGTNEDALIEILTTR	light	837.439	2	28	845.509	1	y7	109671	113330	107125	2.31432
P12429	ANXA3	GAGTNEDALIEILTTR	light	837.439	2	28	732.425	1	y6	114860	136454	120670	7.35821
P12429	ANXA3	GAGTNEDALIEILTTR	light	837.439	2	28	490.298	1	y4	85306	125220	94696	16.7477
P12429	ANXA3	GAGTNEDALIEILTTR	light	837.439	2	28	377.214	1	y3	80242	103059	87924	10.4849
P12429	ANXA3	GAGTNEDALIEILTTR	heavy	842.443	2	28	855.517	1	y7	15169930	16910314	13843774	8.20297
P12429	ANXA3	GAGTNEDALIEILTTR	heavy	842.443	2	28	742.433	1	y6	17457258	19107886	16698678	5.66488
P12429	ANXA3	GAGTNEDALIEILTTR	heavy	842.443	2	28	500.307	1	y4	14751115	16034192	13684095	6.48158
P12429	ANXA3	GAGTNEDALIEILTTR	heavy	842.443	2	28	387.223	1	y3	15028384	16203248	14005527	5.95482
P12429	ANXA3	SDTSGDYEITLLK	light	721.356	2	24.5	1051.57	1	y9	43284	56303	37608	17.1128
P12429	ANXA3	SDTSGDYEITLLK	light	721.356	2	24.5	474.329	1	y4	85359	121371	106194	14.1525
P12429	ANXA3	SDTSGDYEITLLK	light	721.356	2	24.5	260.197	1	y2	50813	43840	58845	11.9823
P12429	ANXA3	SDTSGDYEITLLK	light	721.356	2	24.5	203.066	1	b2	127574	79159	118212	19.3581
P12429	ANXA3	SDTSGDYEITLLK	heavy	725.364	2	24.5	1059.58	1	y9	13780878	15095812	13777779	4.36482
P12429	ANXA3	SDTSGDYEITLLK	heavy	725.364	2	24.5	482.343	1	y4	20169984	20147404	19176466	2.33529
P12429	ANXA3	SDTSGDYEITLLK	heavy	725.364	2	24.5	268.211	1	y2	15777770	15105092	14464835	3.54632
P12429	ANXA3	SDTSGDYEITLLK	heavy	725.364	2	24.5	203.066	1	b2	23625492	23935844	22487270	2.66703
Q9HC84	MUC5B	AAGGAVCEQPLGLECR	light	844.398	2	28.2	634.298	1	y5	48182	35062	49774	14.8676
Q9HC84	MUC5B	AAGGAVCEQPLGLECR	light	844.398	2	28.2	464.192	1	y3	21669	18859	30683	21.2485
Q9HC84	MUC5B	AAGGAVCEQPLGLECR	light	844.398	2	28.2	328.162	1	b5	282809	252849	257198	5.00141
Q9HC84	MUC5B	AAGGAVCEQPLGLECR	light	844.398	2	28.2	427.23	1	b6	251999	247988	272350	4.14278
Q9HC84	MUC5B	AAGGAVCEQPLGLECR	heavy	849.402	2	28.2	644.306	1	y5	12507551	15315243	13964354	8.23105
Q9HC84	MUC5B	AAGGAVCEQPLGLECR	heavy	849.402	2	28.2	474.2	1	y3	12024550	13402070	12459758	4.55255
Q9HC84	MUC5B	AAGGAVCEQPLGLECR	heavy	849.402	2	28.2	328.162	1	b5	15957163	17715684	16723858	4.28523
Q9HC84	MUC5B	AAGGAVCEQPLGLECR	heavy	849.402	2	28.2	427.23	1	b6	10887491	11798219	10980621	3.64584
Q9HC84	MUC5B	VCGLCGNFDDNAINDFATR	light	1079.97	2	35.3	723.342	1	y6	10133	15892	13679	17.9226
Q9HC84	MUC5B	VCGLCGNFDDNAINDFATR	light	1079.97	2	35.3	494.272	1	y4	17355	23953	21583	13.0177
Q9HC84	MUC5B	VCGLCGNFDDNAINDFATR	light	1079.97	2	35.3	347.204	1	y3	10205	10289	7189	15.6265
Q9HC84	MUC5B	VCGLCGNFDDNAINDFATR	light	1079.97	2	35.3	317.128	1	b3	17883	12651	25778	28.7454
Q9HC84	MUC5B	VCGLCGNFDDNAINDFATR	heavy	1084.97	2	35.3	733.35	1	y6	4894604	4223856	4346060	6.49904
Q9HC84	MUC5B	VCGLCGNFDDNAINDFATR	heavy	1084.97	2	35.3	504.28	1	y4	4557599	4317150	3908362	6.28963
Q9HC84	MUC5B	VCGLCGNFDDNAINDFATR	heavy	1084.97	2	35.3	357.212	1	y3	3820930	3303751	3389869	6.45536
Q9HC84	MUC5B	VCGLCGNFDDNAINDFATR	heavy	1084.97	2	35.3	317.128	1	b3	4773393	4129188	4360325	6.02738
P27487	DPP4	IISNEEGYR	light	540.77	2	19.1	854.364	1	y7	63301	59044	59516	3.14298
P27487	DPP4	IISNEEGYR	light	540.77	2	19.1	767.332	1	y6	29599	24158	36808	17.1627
P27487	DPP4	IISNEEGYR	light	540.77	2	19.1	395.204	1	y3	11084	15389	14684	13.7424
P27487	DPP4	IISNEEGYR	light	540.77	2	19.1	227.175	1	b2	35487	33774	32182	3.99109
P27487	DPP4	IISNEEGYR	heavy	545.774	2	19.1	864.372	1	y7	60952536	64849744	59748364	3.52014
P27487	DPP4	IISNEEGYR	heavy	545.774	2	19.1	777.34	1	y6	4428199	4676221	4132312	5.03908
P27487	DPP4	IISNEEGYR	heavy	545.774	2	19.1	405.212	1	y3	6554563	7064199	6049068	6.32139
P27487	DPP4	IISNEEGYR	heavy	545.774	2	19.1	227.175	1	b2	24382240	25704140	23423138	3.81638
P27487	DPP4	IQLSDYTK	light	484.258	2	17.4	726.367	1	y6	148025	87232	98917	23.6459
P27487	DPP4	IQLSDYTK	light	484.258	2	17.4	613.283	1	y5	22959	24296	34172	18.4236
P27487	DPP4	IQLSDYTK	light	484.258	2	17.4	242.15	1	b2	97501	62758	74122	18.5131
P27487	DPP4	IQLSDYTK	light	484.258	2	17.4	355.234	1	b3	58839	67417	64903	5.65058
P27487	DPP4	IQLSDYTK	heavy	488.265	2	17.4	734.381	1	y6	34519264	37186176	35229524	3.1637
P27487	DPP4	IQLSDYTK	heavy	488.265	2	17.4	621.297	1	y5	8879816	9730825	9273129	3.74147
P27487	DPP4	IQLSDYTK	heavy	488.265	2	17.4	242.15	1	b2	24933414	25742770	24739202	1.72884
P27487	DPP4	IQLSDYTK	heavy	488.265	2	17.4	355.234	1	b3	2875788	2863161	3087183	3.49275
P05362	ICAM1	VELAPLPSWQPVGK	light	760.927	2	25.7	1108.61	1	y10	353074	303815	207205	21.0351
P05362	ICAM1	VELAPLPSWQPVGK	light	760.927	2	25.7	229.118	1	b2	485639	618299	475914	12.3335
P05362	ICAM1	VELAPLPSWQPVGK	light	760.927	2	25.7	342.202	1	b3	156469	178296	122141	15.1763
P05362	ICAM1	VELAPLPSWQPVGK	light	760.927	2	25.7	413.239	1	b4	154946	106034	149986	16.0464
P05362	ICAM1	VELAPLPSWQPVGK	heavy	764.934	2	25.7	1116.63	1	y10	102674280	100155424	82882328	9.23653
P05362	ICAM1	VELAPLPSWQPVGK	heavy	764.934	2	25.7	229.118	1	b2	132198784	135979504	105644096	10.8321
P05362	ICAM1	VELAPLPSWQPVGK	heavy	764.934	2	25.7	342.202	1	b3	133511168	134241136	105980672	10.5584
P05362	ICAM1	VELAPLPSWQPVGK	heavy	764.934	2	25.7	413.239	1	b4	110263088	109313512	88357288	9.84962
Q15758	SLC1A5	GPAGDATVASEK	light	551.772	2	19.5	948.463	1	y10	46471	29076	36237	19.1575
Q15758	SLC1A5	GPAGDATVASEK	light	551.772	2	19.5	877.426	1	y9	27098	39205	43448	18.9359
Q15758	SLC1A5	GPAGDATVASEK	light	551.772	2	19.5	155.082	1	b2	104573	80009	63929	20.1757
Q15758	SLC1A5	GPAGDATVASEK	light	551.772	2	19.5	226.119	1	b3	75905	69330	41643	23.833
Q15758	SLC1A5	GPAGDATVASEK	heavy	555.779	2	19.5	956.477	1	y10	5729662	5971656	5802786	1.73682
Q15758	SLC1A5	GPAGDATVASEK	heavy	555.779	2	19.5	885.44	1	y9	6289536	6447169	6361268	1.01225
Q15758	SLC1A5	GPAGDATVASEK	heavy	555.779	2	19.5	155.082	1	b2	15726804	14514802	14642480	3.63438
Q15758	SLC1A5	GPAGDATVASEK	heavy	555.779	2	19.5	226.119	1	b3	6276418	6011415	6001573	2.08821
P62993	GRB2	YFLWVVK	light	477.776	2	17.2	791.481	1	y6	18615	20976	18419	6.00901
P62993	GRB2	YFLWVVK	light	477.776	2	17.2	644.413	1	y5	46880	38883	34018	13.2806
P62993	GRB2	YFLWVVK	light	477.776	2	17.2	531.329	1	y4	15715	13766	18086	11.1407
P62993	GRB2	YFLWVVK	light	477.776	2	17.2	311.139	1	b2	31326	52379	39495	21.1033
P62993	GRB2	YFLWVVK	heavy	481.783	2	17.2	799.496	1	y6	23029668	21166474	22246624	3.44896
P62993	GRB2	YFLWVVK	heavy	481.783	2	17.2	652.427	1	y5	86314608	81854512	83793672	2.17411
P62993	GRB2	YFLWVVK	heavy	481.783	2	17.2	539.343	1	y4	20751574	19683566	20985706	2.76828
P62993	GRB2	YFLWVVK	heavy	481.783	2	17.2	311.139	1	b2	42352836	41383964	41829328	0.946041
P62993	GRB2	NQQIFLR	light	459.761	2	16.7	676.414	1	y5	75886	85721	62238	12.9048
P62993	GRB2	NQQIFLR	light	459.761	2	16.7	548.355	1	y4	61568	62133	80274	12.778
P62993	GRB2	NQQIFLR	light	459.761	2	16.7	435.271	1	y3	62142	67939	84869	13.4573
P62993	GRB2	NQQIFLR	light	459.761	2	16.7	243.109	1	b2	26690	33476	20616	19.5071
P62993	GRB2	NQQIFLR	heavy	464.766	2	16.7	686.422	1	y5	43753732	49231820	45026324	5.08831
P62993	GRB2	NQQIFLR	heavy	464.766	2	16.7	558.364	1	y4	33275022	36237212	32562654	4.67627
P62993	GRB2	NQQIFLR	heavy	464.766	2	16.7	445.28	1	y3	45051052	44217060	38080336	7.32202
P62993	GRB2	NQQIFLR	heavy	464.766	2	16.7	243.109	1	b2	25667464	29021020	25445602	6.12355
P11021	HSPA5	VLEDSDLK	light	459.743	2	16.7	819.409	1	y7	15721	12324	12253	12.0479
P11021	HSPA5	VLEDSDLK	light	459.743	2	16.7	706.325	1	y6	74856	81711	87225	6.22601
P11021	HSPA5	VLEDSDLK	light	459.743	2	16.7	260.197	1	y2	28725	21064	24202	12.7499
P11021	HSPA5	VLEDSDLK	light	459.743	2	16.7	213.16	1	b2	83579	82927	73113	5.99382
P11021	HSPA5	VLEDSDLK	heavy	463.75	2	16.7	827.424	1	y7	11513377	13353709	11945094	6.40389
P11021	HSPA5	VLEDSDLK	heavy	463.75	2	16.7	714.34	1	y6	45404300	52886636	47540220	6.4739
P11021	HSPA5	VLEDSDLK	heavy	463.75	2	16.7	268.211	1	y2	16153405	19129986	16775888	7.38713
P11021	HSPA5	VLEDSDLK	heavy	463.75	2	16.7	213.16	1	b2	26901702	31346318	27375178	6.98295
P11021	HSPA5	SDIDEIVLVGGSTR	light	730.883	2	24.8	689.394	1	y7	22311	19875	17604	9.64384
P11021	HSPA5	SDIDEIVLVGGSTR	light	730.883	2	24.8	576.31	1	y6	18573	35040	29449	24.6938
P11021	HSPA5	SDIDEIVLVGGSTR	light	730.883	2	24.8	477.242	1	y5	39010	32128	37601	8.18943
P11021	HSPA5	SDIDEIVLVGGSTR	light	730.883	2	24.8	420.22	1	y4	11008	8890	5100	29.3293
P11021	HSPA5	SDIDEIVLVGGSTR	heavy	735.887	2	24.8	699.402	1	y7	42420152	38309284	37428128	5.52361
P11021	HSPA5	SDIDEIVLVGGSTR	heavy	735.887	2	24.8	586.318	1	y6	44816288	40420692	39617164	5.4908
P11021	HSPA5	SDIDEIVLVGGSTR	heavy	735.887	2	24.8	487.25	1	y5	98453224	97027400	95189848	1.37867
P11021	HSPA5	SDIDEIVLVGGSTR	heavy	735.887	2	24.8	430.228	1	y4	27409466	24944756	23202268	6.85314
P46934	NEDD4	DFVLHPR	light	442.243	2	16.2	621.383	1	y5	273105	284343	277688	1.65739
P46934	NEDD4	DFVLHPR	light	442.243	2	16.2	522.315	1	y4	313940	321248	318720	0.953026
P46934	NEDD4	DFVLHPR	light	442.243	2	16.2	409.231	1	y3	51425	83492	56438	22.0811
P46934	NEDD4	DFVLHPR	light	442.243	2	16.2	263.103	1	b2	271162	286197	256223	4.51221
P46934	NEDD4	DFVLHPR	heavy	447.247	2	16.2	631.391	1	y5	43846620	48769432	49499808	5.29967
P46934	NEDD4	DFVLHPR	heavy	447.247	2	16.2	532.323	1	y4	71591312	78209104	78212472	4.10562
P46934	NEDD4	DFVLHPR	heavy	447.247	2	16.2	419.239	1	y3	48846336	53804624	54310728	4.71196
P46934	NEDD4	DFVLHPR	heavy	447.247	2	16.2	263.103	1	b2	65287308	67987728	68749432	2.20583
P46934	NEDD4	FIIDEELFGQTHQHELK	light	695.353	3	28.7	526.298	1	y4	212616	309896	267023	15.1256
P46934	NEDD4	FIIDEELFGQTHQHELK	light	695.353	3	28.7	260.197	1	y2	101156	147008	88561	22.3763
P46934	NEDD4	FIIDEELFGQTHQHELK	light	695.353	3	28.7	195.123	2	y3	65819	105071	75794	20.2582
P46934	NEDD4	FIIDEELFGQTHQHELK	light	695.353	3	28.7	130.418	3	y3	253501	353037	204194	22.908
P46934	NEDD4	FIIDEELFGQTHQHELK	heavy	698.024	3	28.7	534.313	1	y4	805514	1006222	1059155	11.4163
P46934	NEDD4	FIIDEELFGQTHQHELK	heavy	698.024	3	28.7	268.211	1	y2	965662	815522	1176655	15.0239
P46934	NEDD4	FIIDEELFGQTHQHELK	heavy	698.024	3	28.7	199.13	2	y3	778580	771741	720091	3.45
P46934	NEDD4	FIIDEELFGQTHQHELK	heavy	698.024	3	28.7	133.089	3	y3	492183	560489	594450	7.74586
O00592	PODXL	ATFNPAQDK	light	496.246	2	17.8	819.4	1	y7	48012	44055	41523	5.9967
O00592	PODXL	ATFNPAQDK	light	496.246	2	17.8	672.331	1	y6	43803	60503	42761	16.5826
O00592	PODXL	ATFNPAQDK	light	496.246	2	17.8	558.288	1	y5	120278	131595	126252	3.66747
O00592	PODXL	ATFNPAQDK	light	496.246	2	17.8	410.203	2	y7	122602	80916	87611	18.8354
O00592	PODXL	ATFNPAQDK	heavy	500.253	2	17.8	827.414	1	y7	14677263	13820442	13770704	2.95347
O00592	PODXL	ATFNPAQDK	heavy	500.253	2	17.8	680.345	1	y6	13570967	12703819	12540693	3.49467
O00592	PODXL	ATFNPAQDK	heavy	500.253	2	17.8	566.302	1	y5	36583112	34835880	34800168	2.35042
O00592	PODXL	ATFNPAQDK	heavy	500.253	2	17.8	414.211	2	y7	15254509	14279936	14230840	3.23144
O14773	TPP1	LFGGNFAHQASVAR	light	492.257	3	21	768.411	1	y7	22458	30668	37522	20.3804
O14773	TPP1	LFGGNFAHQASVAR	light	492.257	3	21	631.352	1	y6	342684	268544	270314	11.7545
O14773	TPP1	LFGGNFAHQASVAR	light	492.257	3	21	503.294	1	y5	23832	31792	36800	17.3322
O14773	TPP1	LFGGNFAHQASVAR	light	492.257	3	21	607.805	2	y12	149483	111231	153961	13.8723
O14773	TPP1	LFGGNFAHQASVAR	heavy	495.593	3	21	778.419	1	y7	38360956	42230656	39187756	4.16744
O14773	TPP1	LFGGNFAHQASVAR	heavy	495.593	3	21	641.36	1	y6	35057064	38831468	38106180	4.3806
O14773	TPP1	LFGGNFAHQASVAR	heavy	495.593	3	21	513.302	1	y5	27195338	30632126	29060366	4.85027
O14773	TPP1	LFGGNFAHQASVAR	heavy	495.593	3	21	612.809	2	y12	162927360	211095632	198504224	10.688
P12956	XRCC6	DSLIFLVDASK	light	604.332	2	21	892.514	1	y8	11487	20007	19658	23.0882
P12956	XRCC6	DSLIFLVDASK	light	604.332	2	21	779.43	1	y7	21403	29790	29790	14.6463
P12956	XRCC6	DSLIFLVDASK	light	604.332	2	21	316.15	1	b3	51200	50191	34976	16.3273
P12956	XRCC6	DSLIFLVDASK	light	604.332	2	21	429.234	1	b4	112767	91294	60919	24.0817
P12956	XRCC6	DSLIFLVDASK	heavy	608.339	2	21	900.528	1	y8	2833982	2448421	2402447	7.55397
P12956	XRCC6	DSLIFLVDASK	heavy	608.339	2	21	787.444	1	y7	9699999	8094975	7910600	9.37858
P12956	XRCC6	DSLIFLVDASK	heavy	608.339	2	21	316.15	1	b3	5724652	5127570	4861512	6.89034
P12956	XRCC6	DSLIFLVDASK	heavy	608.339	2	21	429.234	1	b4	4434929	3624612	3760341	8.99386
P31947	SFN	GEELSCEER	light	554.732	2	19.5	793.351	1	y6	4274	8938	7521	28.2494
P31947	SFN	GEELSCEER	light	554.732	2	19.5	680.267	1	y5	25500	23718	21751	6.47245
P31947	SFN	GEELSCEER	light	554.732	2	19.5	187.071	1	b2	20755	35221	27601	21.2087
P31947	SFN	GEELSCEER	light	554.732	2	19.5	316.114	1	b3	80491	61540	56202	15.7726
P31947	SFN	GEELSCEER	heavy	559.737	2	19.5	803.359	1	y6	160974	301588	288758	25.3468
P31947	SFN	GEELSCEER	heavy	559.737	2	19.5	690.275	1	y5	497866	703919	468047	18.8411
P31947	SFN	GEELSCEER	heavy	559.737	2	19.5	187.071	1	b2	528487	624767	570638	6.85787
P31947	SFN	GEELSCEER	heavy	559.737	2	19.5	316.114	1	b3	3206096	3210029	3211790	0.0741678
P31947	SFN	YLAEVATGDDK	light	591.288	2	20.6	905.421	1	y9	75297	66087	68630	5.5476
P31947	SFN	YLAEVATGDDK	light	591.288	2	20.6	705.341	1	y7	36207	37384	33700	4.29573
P31947	SFN	YLAEVATGDDK	light	591.288	2	20.6	606.273	1	y6	34872	36093	33367	3.20581
P31947	SFN	YLAEVATGDDK	light	591.288	2	20.6	277.155	1	b2	75297	66003	55912	12.042
P31947	SFN	YLAEVATGDDK	heavy	595.295	2	20.6	913.435	1	y9	35286972	39950364	34179116	6.85649
P31947	SFN	YLAEVATGDDK	heavy	595.295	2	20.6	713.356	1	y7	11253308	13155922	11030349	8.07407
P31947	SFN	YLAEVATGDDK	heavy	595.295	2	20.6	614.287	1	y6	15330700	17781662	15208510	7.35859
P31947	SFN	YLAEVATGDDK	heavy	595.295	2	20.6	277.155	1	b2	27805508	31445698	27376170	6.32236
P42224	STAT1	FNILGTHTK	light	515.788	2	18.4	769.457	1	y7	31866	31278	25572	9.59893
P42224	STAT1	FNILGTHTK	light	515.788	2	18.4	656.373	1	y6	19199	35335	38676	27.371
P42224	STAT1	FNILGTHTK	light	515.788	2	18.4	543.289	1	y5	11234	20677	20792	25.4947
P42224	STAT1	FNILGTHTK	light	515.788	2	18.4	262.119	1	b2	134982	119963	134364	5.34713
P42224	STAT1	FNILGTHTK	heavy	519.795	2	18.4	777.471	1	y7	15634808	17151882	18064980	5.91293
P42224	STAT1	FNILGTHTK	heavy	519.795	2	18.4	664.387	1	y6	27907936	29997742	29535888	3.07522
P42224	STAT1	FNILGTHTK	heavy	519.795	2	18.4	551.303	1	y5	28680814	27530360	28288730	1.69541
P42224	STAT1	FNILGTHTK	heavy	519.795	2	18.4	262.119	1	b2	58143076	56947948	59355628	1.69038
P49327	FASN	EGGFLLLHTLLR	light	684.904	2	23.5	865.562	1	y7	124556	110938	118031	4.71916
P49327	FASN	EGGFLLLHTLLR	light	684.904	2	23.5	752.478	1	y6	169971	146317	155153	6.21017
P49327	FASN	EGGFLLLHTLLR	light	684.904	2	23.5	639.394	1	y5	17132	23920	16794	17.0235
P49327	FASN	EGGFLLLHTLLR	light	684.904	2	23.5	502.335	1	y4	13852	11146	10024	13.7635
P49327	FASN	EGGFLLLHTLLR	heavy	689.908	2	23.5	875.57	1	y7	24382244	21560394	20561454	7.29846
P49327	FASN	EGGFLLLHTLLR	heavy	689.908	2	23.5	762.486	1	y6	34164716	30591442	28484932	7.543
P49327	FASN	EGGFLLLHTLLR	heavy	689.908	2	23.5	649.402	1	y5	36945364	32760182	30979514	7.45082
P49327	FASN	EGGFLLLHTLLR	heavy	689.908	2	23.5	512.343	1	y4	14405175	12892196	12212416	6.95887
P49327	FASN	FPQLDSTSFANSR	light	735.355	2	25	1097.52	1	y10	19271	20574	22855	7.08713
P49327	FASN	FPQLDSTSFANSR	light	735.355	2	25	984.438	1	y9	33014	49195	35822	17.9435
P49327	FASN	FPQLDSTSFANSR	light	735.355	2	25	869.411	1	y8	245861	179568	189595	14.2317
P49327	FASN	FPQLDSTSFANSR	light	735.355	2	25	681.331	1	y6	44526	25842	27792	25.6295
P49327	FASN	FPQLDSTSFANSR	heavy	740.359	2	25	1107.53	1	y10	28065194	31886692	30024684	5.20232
P49327	FASN	FPQLDSTSFANSR	heavy	740.359	2	25	994.446	1	y9	42905532	47470188	45223152	4.12301
P49327	FASN	FPQLDSTSFANSR	heavy	740.359	2	25	879.419	1	y8	39978364	44003784	41745052	3.93103
P49327	FASN	FPQLDSTSFANSR	heavy	740.359	2	25	691.34	1	y6	16973148	18899746	18102998	4.39329
P50579	METAP2	HLLNVINENFGTLAFCR	light	673.347	3	27.9	824.408	1	y7	13358	16246	12959	10.3227
P50579	METAP2	HLLNVINENFGTLAFCR	light	673.347	3	27.9	666.339	1	y5	30840	22459	25764	13.0791
P50579	METAP2	HLLNVINENFGTLAFCR	light	673.347	3	27.9	553.255	1	y4	22567	28668	38660	22.138
P50579	METAP2	HLLNVINENFGTLAFCR	light	673.347	3	27.9	577.346	1	b5	103632	107798	146013	16.0076
P50579	METAP2	HLLNVINENFGTLAFCR	heavy	676.683	3	27.9	834.417	1	y7	15024029	13625321	16116543	6.83284
P50579	METAP2	HLLNVINENFGTLAFCR	heavy	676.683	3	27.9	676.347	1	y5	9150776	8079962	9489954	6.74649
P50579	METAP2	HLLNVINENFGTLAFCR	heavy	676.683	3	27.9	563.263	1	y4	15332458	13036185	16271146	9.1323
P50579	METAP2	HLLNVINENFGTLAFCR	heavy	676.683	3	27.9	577.346	1	b5	15336454	13154036	16033651	8.26482
P54652	HSPA2	NALESYTYNIK	light	439.222	3	19	186.087	1	b2	110492	77626	144675	24.677
P54652	HSPA2	NALESYTYNIK	light	439.222	3	19	150.089	2	b3	95463	76992	86361	8.74098
P54652	HSPA2	NALESYTYNIK	light	439.222	3	19	258.127	2	b5	153124	214644	231617	16.8778
P54652	HSPA2	NALESYTYNIK	light	439.222	3	19	226.775	3	b6	398548	413662	334927	8.9221
P54652	HSPA2	NALESYTYNIK	heavy	441.894	3	19	186.087	1	b2	2266904	2613723	2428936	5.81525
P54652	HSPA2	NALESYTYNIK	heavy	441.894	3	19	150.089	2	b3	1959556	2208068	2219132	5.62927
P54652	HSPA2	NALESYTYNIK	heavy	441.894	3	19	258.127	2	b5	2248792	2551785	2424565	5.15801
P54652	HSPA2	NALESYTYNIK	heavy	441.894	3	19	226.775	3	b6	2312808	3107733	2741277	11.9406
P55060	CSE1L	SANVNEFPVLK	light	609.33	2	21.2	846.472	1	y7	1001361	964097	982250	1.54845
P55060	CSE1L	SANVNEFPVLK	light	609.33	2	21.2	603.386	1	y5	484738	439307	576492	11.4079
P55060	CSE1L	SANVNEFPVLK	light	609.33	2	21.2	456.318	1	y4	249387	168288	135073	26.0592
P55060	CSE1L	SANVNEFPVLK	light	609.33	2	21.2	273.119	1	b3	146595	190044	199472	12.8862
P55060	CSE1L	SANVNEFPVLK	heavy	613.337	2	21.2	854.486	1	y7	105717128	119086888	103299080	6.34835
P55060	CSE1L	SANVNEFPVLK	heavy	613.337	2	21.2	611.401	1	y5	46350364	52350516	45223712	6.52019
P55060	CSE1L	SANVNEFPVLK	heavy	613.337	2	21.2	464.332	1	y4	95478160	110016816	95181360	6.90903
P55060	CSE1L	SANVNEFPVLK	heavy	613.337	2	21.2	273.119	1	b3	61683936	68868848	59858032	6.12802
P55060	CSE1L	TGNIPALVR	light	470.782	2	17	555.361	1	y5	188652	193040	218035	6.47375
P55060	CSE1L	TGNIPALVR	light	470.782	2	17	159.076	1	b2	347133	315020	220169	18.327
P55060	CSE1L	TGNIPALVR	light	470.782	2	17	273.119	1	b3	294510	434722	419760	16.4146
P55060	CSE1L	TGNIPALVR	light	470.782	2	17	386.203	1	b4	164360	222884	280931	21.3672
P55060	CSE1L	TGNIPALVR	heavy	475.786	2	17	565.37	1	y5	123248504	128604368	115950824	4.22999
P55060	CSE1L	TGNIPALVR	heavy	475.786	2	17	159.076	1	b2	11760084	12253111	10248800	7.46654
P55060	CSE1L	TGNIPALVR	heavy	475.786	2	17	273.119	1	b3	58666408	61896056	57061368	3.39575
P55060	CSE1L	TGNIPALVR	heavy	475.786	2	17	386.203	1	b4	31229560	33809072	28817674	6.51457
Q15389	ANGPT1	LEIQLLENSLSTYK	light	825.951	2	27.7	498.256	1	y4	63257	54569	70684	10.4806
Q15389	ANGPT1	LEIQLLENSLSTYK	light	825.951	2	27.7	243.134	1	b2	155192	186775	246344	19.2718
Q15389	ANGPT1	LEIQLLENSLSTYK	light	825.951	2	27.7	484.277	1	b4	22703	24901	24918	4.30288
Q15389	ANGPT1	LEIQLLENSLSTYK	light	825.951	2	27.7	597.361	1	b5	33786	25126	39777	18.2824
Q15389	ANGPT1	LEIQLLENSLSTYK	heavy	829.958	2	27.7	506.27	1	y4	25545376	23473700	21957888	6.21512
Q15389	ANGPT1	LEIQLLENSLSTYK	heavy	829.958	2	27.7	243.134	1	b2	66121880	54954660	52795108	10.0768
Q15389	ANGPT1	LEIQLLENSLSTYK	heavy	829.958	2	27.7	484.277	1	b4	18521362	15551065	14817560	9.82623
Q15389	ANGPT1	LEIQLLENSLSTYK	heavy	829.958	2	27.7	597.361	1	b5	17293882	16209641	14789627	6.36995
Q15389	ANGPT1	ENLQGLVTR	light	515.288	2	18.4	673.399	1	y6	303464	288941	292139	2.11321
Q15389	ANGPT1	ENLQGLVTR	light	515.288	2	18.4	545.341	1	y5	398589	399896	411307	1.4165
Q15389	ANGPT1	ENLQGLVTR	light	515.288	2	18.4	375.235	1	y3	195564	242375	249403	10.4299
Q15389	ANGPT1	ENLQGLVTR	light	515.288	2	18.4	276.167	1	y2	147162	158287	157946	3.34437
Q15389	ANGPT1	ENLQGLVTR	heavy	520.292	2	18.4	683.407	1	y6	38786044	36349816	37142204	2.71103
Q15389	ANGPT1	ENLQGLVTR	heavy	520.292	2	18.4	555.349	1	y5	93670016	81203664	90010824	5.92562
Q15389	ANGPT1	ENLQGLVTR	heavy	520.292	2	18.4	385.243	1	y3	52862940	49220872	50955724	2.91576
Q15389	ANGPT1	ENLQGLVTR	heavy	520.292	2	18.4	286.175	1	y2	36914168	31365324	32400242	7.17867
Q15717	ELAVL1	NVALLSQLYHSPAR	light	784.931	2	26.5	1058.54	1	y9	10457	14877	11912	14.8141
Q15717	ELAVL1	NVALLSQLYHSPAR	light	784.931	2	26.5	430.241	1	y4	27006	24368	29696	8.04927
Q15717	ELAVL1	NVALLSQLYHSPAR	light	784.931	2	26.5	214.119	1	b2	115708	107557	125441	6.28951
Q15717	ELAVL1	NVALLSQLYHSPAR	light	784.931	2	26.5	285.156	1	b3	153936	136217	159079	6.53967
Q15717	ELAVL1	NVALLSQLYHSPAR	heavy	789.935	2	26.5	1068.55	1	y9	11163157	11044696	10694605	1.81376
Q15717	ELAVL1	NVALLSQLYHSPAR	heavy	789.935	2	26.5	440.249	1	y4	19671112	18474480	18489510	2.96948
Q15717	ELAVL1	NVALLSQLYHSPAR	heavy	789.935	2	26.5	214.119	1	b2	24470402	21941920	22979966	4.48641
Q15717	ELAVL1	NVALLSQLYHSPAR	heavy	789.935	2	26.5	285.156	1	b3	35832624	34086424	35455404	2.1359
O15427	SLC16A3	AVSVFFK	light	399.231	2	14.9	627.35	1	y5	58925	88068	64873	17.8031
O15427	SLC16A3	AVSVFFK	light	399.231	2	14.9	441.25	1	y3	18841	18866	27164	18.1173
O15427	SLC16A3	AVSVFFK	light	399.231	2	14.9	294.181	1	y2	21512	29863	29876	14.5467
O15427	SLC16A3	AVSVFFK	light	399.231	2	14.9	171.113	1	b2	41374	27155	44321	19.9239
O15427	SLC16A3	AVSVFFK	heavy	403.239	2	14.9	635.364	1	y5	45459140	35490944	54188688	16.9579
O15427	SLC16A3	AVSVFFK	heavy	403.239	2	14.9	449.264	1	y3	10247146	7994085	11690758	15.2463
O15427	SLC16A3	AVSVFFK	heavy	403.239	2	14.9	302.195	1	y2	11557226	8709587	11592584	12.7196
O15427	SLC16A3	AVSVFFK	heavy	403.239	2	14.9	171.113	1	b2	22583368	17802108	22865228	11.019
P00352	ALDH1A1	TIPIDGNFFTYTR	light	772.891	2	26.1	1120.51	1	y9	25371	28919	21662	11.7031
P00352	ALDH1A1	TIPIDGNFFTYTR	light	772.891	2	26.1	1005.48	1	y8	28316	15972	24599	22.5177
P00352	ALDH1A1	TIPIDGNFFTYTR	light	772.891	2	26.1	687.346	1	y5	67952	79368	62545	10.0243
P00352	ALDH1A1	TIPIDGNFFTYTR	light	772.891	2	26.1	665.825	2	y11	115931	133490	95303	13.5818
P00352	ALDH1A1	TIPIDGNFFTYTR	heavy	777.895	2	26.1	1130.51	1	y9	40913032	37834660	38312128	3.46678
P00352	ALDH1A1	TIPIDGNFFTYTR	heavy	777.895	2	26.1	1015.49	1	y8	22844634	21085096	21639202	3.36081
P00352	ALDH1A1	TIPIDGNFFTYTR	heavy	777.895	2	26.1	697.354	1	y5	21593346	20017590	21856298	3.83785
P00352	ALDH1A1	TIPIDGNFFTYTR	heavy	777.895	2	26.1	670.829	2	y11	202490880	196562320	198601968	1.23445
P24557	TBXAS1	EAAQDCEVLGQR	light	688.317	2	23.6	976.452	1	y8	20747	22411	20042	4.71457
P24557	TBXAS1	EAAQDCEVLGQR	light	688.317	2	23.6	861.425	1	y7	32500	41448	21375	25.841
P24557	TBXAS1	EAAQDCEVLGQR	light	688.317	2	23.6	473.283	1	y4	33855	52405	34066	21.6792
P24557	TBXAS1	EAAQDCEVLGQR	light	688.317	2	23.6	360.199	1	y3	175133	140535	168239	9.26955
P24557	TBXAS1	EAAQDCEVLGQR	heavy	693.321	2	23.6	986.46	1	y8	6537474	6824191	6158197	4.19211
P24557	TBXAS1	EAAQDCEVLGQR	heavy	693.321	2	23.6	871.433	1	y7	4298040	4602557	4109265	4.68625
P24557	TBXAS1	EAAQDCEVLGQR	heavy	693.321	2	23.6	483.291	1	y4	10833418	11577980	11074540	2.77899
P24557	TBXAS1	EAAQDCEVLGQR	heavy	693.321	2	23.6	370.207	1	y3	13390022	14565878	13384173	4.03256
P31949	S100A11	CIESLIAVFQK	light	654.355	2	22.5	1034.59	1	y9	31853	31950	30228	2.52009
P31949	S100A11	CIESLIAVFQK	light	654.355	2	22.5	592.345	1	y5	27539	29801	22284	11.8639
P31949	S100A11	CIESLIAVFQK	light	654.355	2	22.5	422.24	1	y3	37222	37464	26774	14.7346
P31949	S100A11	CIESLIAVFQK	light	654.355	2	22.5	274.122	1	b2	56690	45704	40888	13.8462
P31949	S100A11	CIESLIAVFQK	heavy	658.362	2	22.5	1042.6	1	y9	1701930	1679271	1652428	1.20588
P31949	S100A11	CIESLIAVFQK	heavy	658.362	2	22.5	600.36	1	y5	1538151	1478664	1524475	1.68053
P31949	S100A11	CIESLIAVFQK	heavy	658.362	2	22.5	430.254	1	y3	2178844	2019954	2207725	3.86583
P31949	S100A11	CIESLIAVFQK	heavy	658.362	2	22.5	274.122	1	b2	2049952	2034762	2002422	0.976845
P31949	S100A11	DGYNYTLSK	light	530.751	2	18.8	725.383	1	y6	44012	31201	53910	21.5987
P31949	S100A11	DGYNYTLSK	light	530.751	2	18.8	611.34	1	y5	62497	67349	67400	3.49721
P31949	S100A11	DGYNYTLSK	light	530.751	2	18.8	448.277	1	y4	34745	49723	45597	14.5702
P31949	S100A11	DGYNYTLSK	light	530.751	2	18.8	234.145	1	y2	28672	39406	24327	20.5752
P31949	S100A11	DGYNYTLSK	heavy	534.758	2	18.8	733.397	1	y6	91328504	109148560	86838912	10.0599
P31949	S100A11	DGYNYTLSK	heavy	534.758	2	18.8	619.354	1	y5	50290756	60971740	46890908	11.3798
P31949	S100A11	DGYNYTLSK	heavy	534.758	2	18.8	456.291	1	y4	45903232	56805864	43620348	11.7959
P31949	S100A11	DGYNYTLSK	heavy	534.758	2	18.8	242.159	1	y2	54619288	65372624	52590512	9.74986
P60228	EIF3E	LFIFETFCR	light	616.81	2	21.4	972.461	1	y7	13204	15899	21002	19.3617
P60228	EIF3E	LFIFETFCR	light	616.81	2	21.4	859.377	1	y6	90510	90445	80713	5.27742
P60228	EIF3E	LFIFETFCR	light	616.81	2	21.4	712.308	1	y5	18159	9716	16212	24.5634
P60228	EIF3E	LFIFETFCR	light	616.81	2	21.4	261.16	1	b2	84487	95108	85967	5.30607
P60228	EIF3E	LFIFETFCR	heavy	621.814	2	21.4	982.469	1	y7	30308926	27142776	21939150	13.0388
P60228	EIF3E	LFIFETFCR	heavy	621.814	2	21.4	869.385	1	y6	45370220	41153904	32097446	14.0043
P60228	EIF3E	LFIFETFCR	heavy	621.814	2	21.4	722.317	1	y5	24385856	22153314	16768041	15.1523
P60228	EIF3E	LFIFETFCR	heavy	621.814	2	21.4	261.16	1	b2	69942328	63976264	49236532	14.2541
Q96PY5	FMNL2	VEELEENISHLSEK	light	552.609	3	23.3	700.362	1	y6	223997	206526	190402	6.62823
Q96PY5	FMNL2	VEELEENISHLSEK	light	552.609	3	23.3	476.271	1	y4	314647	354956	311079	6.08644
Q96PY5	FMNL2	VEELEENISHLSEK	light	552.609	3	23.3	363.187	1	y3	306741	267602	195888	17.8786
Q96PY5	FMNL2	VEELEENISHLSEK	light	552.609	3	23.3	229.118	1	b2	1085532	941459	933945	7.06755
Q96PY5	FMNL2	VEELEENISHLSEK	heavy	555.28	3	23.3	708.377	1	y6	12538734	14321717	14739805	6.88291
Q96PY5	FMNL2	VEELEENISHLSEK	heavy	555.28	3	23.3	484.286	1	y4	6074308	7005099	7349992	7.91204
Q96PY5	FMNL2	VEELEENISHLSEK	heavy	555.28	3	23.3	371.202	1	y3	9728893	11259997	11356166	6.91424
Q96PY5	FMNL2	VEELEENISHLSEK	heavy	555.28	3	23.3	229.118	1	b2	29341332	33664900	33026540	5.95294
P28066	PSMA5	PFGVALLFGGVDEK	light	724.893	2	24.7	751.362	1	y7	12839	10070	11688	9.84871
P28066	PSMA5	PFGVALLFGGVDEK	light	724.893	2	24.7	245.128	1	b2	51685	44541	46638	6.29605
P28066	PSMA5	PFGVALLFGGVDEK	light	724.893	2	24.7	302.15	1	b3	17883	24757	23299	13.4547
P28066	PSMA5	PFGVALLFGGVDEK	light	724.893	2	24.7	401.218	1	b4	31458	23692	32473	13.4284
P28066	PSMA5	PFGVALLFGGVDEK	heavy	728.9	2	24.7	759.376	1	y7	3067635	1885670	2836661	19.6988
P28066	PSMA5	PFGVALLFGGVDEK	heavy	728.9	2	24.7	245.128	1	b2	3509951	2219480	3399506	19.1932
P28066	PSMA5	PFGVALLFGGVDEK	heavy	728.9	2	24.7	302.15	1	b3	5344645	3627032	4600335	15.5457
P28066	PSMA5	PFGVALLFGGVDEK	heavy	728.9	2	24.7	401.218	1	b4	3080096	2072285	2870300	16.2353
P80188	LCN2	ELTSELK	light	410.227	2	15.2	577.319	1	y5	142956	90242	100473	20.5204
P80188	LCN2	ELTSELK	light	410.227	2	15.2	476.271	1	y4	72359	83249	84947	6.95525
P80188	LCN2	ELTSELK	light	410.227	2	15.2	260.197	1	y2	30783	52784	48138	21.5669
P80188	LCN2	ELTSELK	light	410.227	2	15.2	289.163	2	y5	35329	29592	24903	14.2397
P80188	LCN2	ELTSELK	heavy	414.234	2	15.2	585.333	1	y5	16278879	19391732	16694868	7.90514
P80188	LCN2	ELTSELK	heavy	414.234	2	15.2	484.286	1	y4	15744319	18165962	16347433	6.14414
P80188	LCN2	ELTSELK	heavy	414.234	2	15.2	268.211	1	y2	10868021	12085289	10756131	5.35696
P80188	LCN2	ELTSELK	heavy	414.234	2	15.2	293.17	2	y5	11910297	13385738	11639759	6.23206
P36952	SERPINB5	ELETVDFK	light	490.75	2	17.6	609.324	1	y5	29949	24184	23383	11.3194
P36952	SERPINB5	ELETVDFK	light	490.75	2	17.6	508.277	1	y4	34101	20602	31103	20.2355
P36952	SERPINB5	ELETVDFK	light	490.75	2	17.6	409.208	1	y3	21281	37870	40637	25.6964
P36952	SERPINB5	ELETVDFK	light	490.75	2	17.6	294.181	1	y2	24771	21669	23525	5.46497
P36952	SERPINB5	ELETVDFK	heavy	494.757	2	17.6	617.338	1	y5	11323647	11340400	11174089	0.662843
P36952	SERPINB5	ELETVDFK	heavy	494.757	2	17.6	516.291	1	y4	6986865	7450010	8068951	5.90891
P36952	SERPINB5	ELETVDFK	heavy	494.757	2	17.6	417.222	1	y3	16684554	18040544	17819194	3.3912
P36952	SERPINB5	ELETVDFK	heavy	494.757	2	17.6	302.195	1	y2	15016207	16051839	16374667	3.66429
P31997	CEACAM8	EVLLLVHNLPQDPR	light	548.314	3	23.1	612.31	1	y5	24093	33930	24614	16.407
P31997	CEACAM8	EVLLLVHNLPQDPR	light	548.314	3	23.1	272.172	1	y2	185098	212461	234599	9.60813
P31997	CEACAM8	EVLLLVHNLPQDPR	light	548.314	3	23.1	194.103	2	y3	21728	18460	20731	6.73451
P31997	CEACAM8	EVLLLVHNLPQDPR	light	548.314	3	23.1	229.118	1	b2	18887	23333	14373	19.3908
P31997	CEACAM8	EVLLLVHNLPQDPR	heavy	551.65	3	23.1	622.318	1	y5	5189840	5266847	5295380	0.848949
P31997	CEACAM8	EVLLLVHNLPQDPR	heavy	551.65	3	23.1	282.18	1	y2	39907580	41462736	41347456	1.72959
P31997	CEACAM8	EVLLLVHNLPQDPR	heavy	551.65	3	23.1	199.107	2	y3	2008388	2117789	1899675	4.43314
P31997	CEACAM8	EVLLLVHNLPQDPR	heavy	551.65	3	23.1	229.118	1	b2	2122108	2291447	2034647	4.95951
P31997	CEACAM8	LFIPNITTK	light	523.816	2	18.6	786.472	1	y7	44533	68013	45484	20.6
P31997	CEACAM8	LFIPNITTK	light	523.816	2	18.6	673.388	1	y6	110984	124391	126676	5.73553
P31997	CEACAM8	LFIPNITTK	light	523.816	2	18.6	261.16	1	b2	128517	117962	125912	3.61672
P31997	CEACAM8	LFIPNITTK	heavy	527.823	2	18.6	794.486	1	y7	43637020	45526516	45641496	2.04521
P31997	CEACAM8	LFIPNITTK	heavy	527.823	2	18.6	681.402	1	y6	107774752	112155272	114842352	2.61026
P31997	CEACAM8	LFIPNITTK	heavy	527.823	2	18.6	261.16	1	b2	105808472	109610872	114117872	3.09194
P21730	C5AR1	SLPSLLR	light	393.248	2	14.7	585.372	1	y5	108634	124876	139287	10.0764
P21730	C5AR1	SLPSLLR	light	393.248	2	14.7	288.203	1	y2	15546	12413	13055	9.88383
P21730	C5AR1	SLPSLLR	light	393.248	2	14.7	293.19	2	y5	288579	200205	194565	18.9
P21730	C5AR1	SLPSLLR	light	393.248	2	14.7	298.176	1	b3	136076	112153	84623	18.9479
P21730	C5AR1	SLPSLLR	heavy	398.252	2	14.7	595.38	1	y5	37314816	36759132	35713648	1.81384
P21730	C5AR1	SLPSLLR	heavy	398.252	2	14.7	298.211	1	y2	88294208	89561240	86786120	1.28592
P21730	C5AR1	SLPSLLR	heavy	398.252	2	14.7	298.194	2	y5	100206480	102851616	97870624	2.02851
P21730	C5AR1	SLPSLLR	heavy	398.252	2	14.7	298.176	1	b3	68352520	69077736	67441672	0.980152
P21730	C5AR1	NVLTEESVVR	light	573.312	2	20.1	819.421	1	y7	38084	62934	43624	22.0921
P21730	C5AR1	NVLTEESVVR	light	573.312	2	20.1	718.373	1	y6	35072	50750	54044	17.7535
P21730	C5AR1	NVLTEESVVR	light	573.312	2	20.1	214.119	1	b2	122270	143850	145711	7.74982
P21730	C5AR1	NVLTEESVVR	light	573.312	2	20.1	327.203	1	b3	94736	105563	100632	4.41226
P21730	C5AR1	NVLTEESVVR	heavy	578.316	2	20.1	829.429	1	y7	17502522	18011958	15892266	5.2722
P21730	C5AR1	NVLTEESVVR	heavy	578.316	2	20.1	728.381	1	y6	6409530	6764281	5665489	7.29116
P21730	C5AR1	NVLTEESVVR	heavy	578.316	2	20.1	214.119	1	b2	22227386	27429124	19293860	14.6365
P21730	C5AR1	NVLTEESVVR	heavy	578.316	2	20.1	327.203	1	b3	11169629	11755829	9634001	8.24343
Q8N6Q3	CD177	GGGIFSNLR	light	460.751	2	16.7	636.346	1	y5	116929	103853	117473	5.58415
Q8N6Q3	CD177	GGGIFSNLR	light	460.751	2	16.7	489.278	1	y4	69262	56567	43463	18.6651
Q8N6Q3	CD177	GGGIFSNLR	light	460.751	2	16.7	285.156	1	b4	64089	42357	43340	20.0704
Q8N6Q3	CD177	GGGIFSNLR	light	460.751	2	16.7	143.082	2	b4	41937	26808	41063	18.9469
Q8N6Q3	CD177	GGGIFSNLR	heavy	465.755	2	16.7	646.355	1	y5	38135640	35946716	39543432	3.90717
Q8N6Q3	CD177	GGGIFSNLR	heavy	465.755	2	16.7	499.286	1	y4	12919168	12754785	13705607	3.16108
Q8N6Q3	CD177	GGGIFSNLR	heavy	465.755	2	16.7	285.156	1	b4	10570524	10356435	10955571	2.33256
Q8N6Q3	CD177	GGGIFSNLR	heavy	465.755	2	16.7	143.082	2	b4	6999910	6550267	6867240	2.77169
Q8N6Q3	CD177	QIGIFSAR	light	446.256	2	16.3	650.362	1	y6	63116	72787	79996	9.60952
Q8N6Q3	CD177	QIGIFSAR	light	446.256	2	16.3	480.257	1	y4	26544	31066	38648	15.5638
Q8N6Q3	CD177	QIGIFSAR	light	446.256	2	16.3	333.188	1	y3	62167	35596	55257	22.0681
Q8N6Q3	CD177	QIGIFSAR	light	446.256	2	16.3	242.15	1	b2	90929	118883	118758	12.005
Q8N6Q3	CD177	QIGIFSAR	heavy	451.26	2	16.3	660.37	1	y6	5477582	5374163	5575279	1.49966
Q8N6Q3	CD177	QIGIFSAR	heavy	451.26	2	16.3	490.265	1	y4	5429130	4860805	5211426	4.53102
Q8N6Q3	CD177	QIGIFSAR	heavy	451.26	2	16.3	343.196	1	y3	1555072	1349619	1359158	6.66181
Q8N6Q3	CD177	QIGIFSAR	heavy	451.26	2	16.3	242.15	1	b2	2047338	1734984	1944321	6.80802

## Sheet: Supplementary table 6
Supplementary table 6. Assessment of the reproducibility of the EV protein extraction and protein digestion procedures by using biological replicates
			Area ratio
Peptide Sequence	ID	Gene Name	1	2	3	%CV
EVQEFYK	P21926	CD9	32.0614	34.9133	29.7168	8.07426
DVLETFTVK	P21926	CD9	1.2242	1.1774	1.1702	2.46265
NNLCPSGSNIISNLFK	P60033	CD81	4.6662	5.6263	6.1789	13.9413
IDDLFSGK	P60033	CD81	0.9446	1.1219	1.3178	16.5479

## Sheet: Supplementary table 7
Supplementary table 7. Correlation Matrix between target peptides
Highly correlations (r>0.7) are in bold black
		SLC2A1	SLC2A1	C9	C9	TFRC	TFRC	ORM1	ORM1	ANXA5	MMP9	MMP9	OLFM4	ANXA4	ANXA4	ANXA11	ANXA11	TNN	TNN	ANXA3	ANXA3	MUC5B	MUC5B	SLC1A5	GRB2	GRB2	HSPA5	HSPA5	TPP1	HSPA2	ANGPT1	ANGPT1	PSMA5	LCN2	CEACAM8	CEACAM8	C5AR1	C5AR1
		VTILELFR	TFDEIASGFR	LSPIYNLVPVK	AIEDYINEFSVR	LLNENSYVPR	VSASPLLYTLIEK	YVGGQEHFAHLLILR	EQLGEFYEALDCLR	SEIDLFNIR	QSTLVLFPGDLR	FQTFEGDLK	VQSINYNPFDQK	GAGTDEGCLIEILASR	DEGNYLDDALVR	GTITDAPGFDPLR	SETDLLDIR	EEQNIIFR	AQTEIDGPK	GAGTNEDALIEILTTR	SDTSGDYEITLLK	AAGGAVCEQPLGLECR	VCGLCGNFDDNAINDFATR	GPAGDATVASEK	YFLWVVK	NQQIFLR	VLEDSDLK	SDIDEIVLVGGSTR	LFGGNFAHQASVAR	NALESYTYNIK	LEIQLLENSLSTYK	ENLQGLVTR	PFGVALLFGGVDEK	ELTSELK	EVLLLVHNLPQDPR	LFIPNITTK	SLPSLLR	NVLTEESVVR
SLC2A1	VTILELFR	1
SLC2A1	TFDEIASGFR	0.811365	1
C9	LSPIYNLVPVK	0.130939	0.088988	1
C9	AIEDYINEFSVR	0.18876	0.173654	0.980837	1
TFRC	LLNENSYVPR	0.20918	0.389507	0.0506994	0.112864	1
TFRC	VSASPLLYTLIEK	0.462869	0.400157	0.153345	0.2796	0.844026	1
ORM1	YVGGQEHFAHLLILR	0.199899	0.0254192	0.422243	0.289977	0.0602853	0.221213	1
ORM1	EQLGEFYEALDCLR	0.226797	0.0535836	0.444839	0.287432	0.0543633	0.210815	0.978003	1
ANXA5	SEIDLFNIR	0.527396	0.454121	0.25584	0.45313	0.0984748	0.237781	0.394049	0.403522	1
MMP9	QSTLVLFPGDLR	0.319877	0.135017	0.538828	0.365973	0.111491	0.310197	0.53199	0.465962	0.42899	1
MMP9	FQTFEGDLK	0.0646754	0.0617188	0.241248	0.169013	0.0965768	0.162065	0.328802	0.179901	0.171663	0.740696	1
OLFM4	VQSINYNPFDQK	0.206814	0.308325	0.415586	0.59539	0.231056	0.27436	0.111414	0.141148	0.571184	0.433938	0.341373	1
ANXA4	GAGTDEGCLIEILASR	0.453355	0.318943	0.222485	0.366902	0.155069	0.398282	0.370488	0.382213	0.788477	0.514441	0.243953	0.492611	1
ANXA4	DEGNYLDDALVR	0.485043	0.35961	0.47939	0.485805	0.160129	0.384739	0.435543	0.461414	0.820633	0.611896	0.32301	0.62194	0.93385	1
ANXA11	GTITDAPGFDPLR	0.498246	0.482767	0.316793	0.442774	0.132607	0.206383	0.290502	0.341534	0.91748	0.447895	0.244119	0.593012	0.747172	0.85483	1
ANXA11	SETDLLDIR	0.428643	0.500686	0.352462	0.523026	0.171429	0.224124	0.276665	0.286756	0.882148	0.361213	0.183741	0.607405	0.702535	0.756691	0.913708	1
TNN	EEQNIIFR	0.357092	0.371579	0.265081	0.261271	0.18698	0.231962	0.0892245	0.0870218	0.352259	0.169521	0.154835	0.0838344	0.247503	0.242419	0.354214	0.3475	1
TNN	AQTEIDGPK	0.295301	0.359892	0.107487	0.202524	0.267678	0.289599	0.0942598	0.0960008	0.244929	0.100603	0.143094	0.0424071	0.232198	0.201604	0.313663	0.247041	0.82422	1
ANXA3	GAGTNEDALIEILTTR	0.527861	0.388441	0.47808	0.601022	0.113432	0.348221	0.419315	0.407018	0.867613	0.546857	0.172712	0.589891	0.82916	0.855099	0.792785	0.832539	0.294586	0.166987	1
ANXA3	SDTSGDYEITLLK	0.400575	0.424003	0.379744	0.607223	0.115175	0.201872	0.189878	0.218774	0.819426	0.368183	0.178814	0.622491	0.606363	0.710274	0.856769	0.881635	0.323976	0.16582	0.831475	1
MUC5B	AAGGAVCEQPLGLECR	0.237065	0.108723	0.32486	0.477353	0.203722	0.454919	0.302458	0.187659	0.294211	0.523135	0.426827	0.352509	0.32088	0.400503	0.193773	0.280471	0.259605	0.280036	0.457253	0.411546	1
MUC5B	VCGLCGNFDDNAINDFATR	0.355354	0.0985924	0.464058	0.449423	0.0557675	0.276832	0.369494	0.321732	0.217354	0.373545	0.133361	0.150433	0.140573	0.142519	0.137361	0.171569	0.215646	0.154664	0.35602	0.195219	0.486011	1
SLC1A5	GPAGDATVASEK	0.275631	0.439198	0.0246185	0.0711588	0.930046	0.792134	-0.00646587	0.022481	0.0967204	0.09142	0.0946024	0.211737	0.0752283	0.134973	0.140562	0.120766	0.177042	0.256349	0.0328235	0.135215	0.126635	0.0506087	1
GRB2	YFLWVVK	0.575583	0.304101	0.270293	0.173144	0.0257712	0.294989	0.378465	0.366827	0.553933	0.43584	0.0349624	0.16025	0.612082	0.548549	0.439675	0.411526	0.171175	0.094827	0.638184	0.428021	0.313941	0.45047	0.0897421	1
GRB2	NQQIFLR	0.45509	0.301362	0.216947	0.309578	0.0952053	0.266961	0.174456	0.155139	0.504042	0.28537	0.0914201	0.345556	0.408748	0.459798	0.433395	0.377012	0.412585	0.294712	0.479711	0.412903	0.537079	0.245308	0.0961608	0.38872	1
HSPA5	VLEDSDLK	0.364408	0.313473	0.513319	0.528111	0.150559	0.183104	0.314634	0.364924	0.592698	0.375686	0.146543	0.48606	0.30465	0.468121	0.580778	0.54823	0.258306	0.218607	0.535497	0.590486	0.252052	0.268479	0.210797	0.424663	0.467611	1
HSPA5	SDIDEIVLVGGSTR	0.470515	0.266458	0.320172	0.421106	0.131069	0.3315	0.317122	0.334164	0.487814	0.378042	0.0667084	0.366965	0.370559	0.422833	0.434857	0.406351	0.199983	0.226645	0.531995	0.473074	0.385914	0.43285	0.143648	0.463763	0.563721	0.736685	1
TPP1	LFGGNFAHQASVAR	0.656914	0.39286	0.195404	0.216641	0.13073	0.361645	0.331354	0.319098	0.681261	0.349428	0.0872479	0.216925	0.524447	0.553723	0.593107	0.531711	0.461965	0.376253	0.580809	0.459668	0.304108	0.381732	0.178259	0.744548	0.557794	0.452739	0.476567	1
HSPA2	NALESYTYNIK	0.284036	0.0527087	0.379325	0.328926	0.0197612	0.191008	0.951682	0.92854	0.550988	0.482811	0.124947	0.161675	0.639932	0.608803	0.42267	0.363211	0.1117	0.111121	0.564065	0.304287	0.278596	0.383046	-0.0129936	0.532085	0.285136	0.425744	0.41568	0.48963	1
ANGPT1	LEIQLLENSLSTYK	0.385035	0.224844	0.26831	0.247593	-0.0650188	0.0830927	0.518197	0.539674	0.42581	0.328209	0.29164	0.0219487	0.468866	0.41611	0.382702	0.307854	0.538416	0.539111	0.389069	0.227561	0.259682	0.409356	-0.0651317	0.372035	0.317336	0.42737	0.412145	0.459999	0.670946	1
ANGPT1	ENLQGLVTR	0.263008	0.305461	0.345241	0.464379	0.0636935	0.105384	0.364302	0.382934	0.406492	0.213699	0.163863	0.351983	0.281194	0.364093	0.460532	0.433077	0.628983	0.599831	0.334852	0.316675	0.287005	0.236336	0.0396606	0.202992	0.347877	0.394552	0.312272	0.374486	0.409875	0.781645	1
PSMA5	PFGVALLFGGVDEK	0.380837	0.134961	0.134875	0.173693	-0.00709756	0.117159	0.321313	0.301677	0.594473	0.244753	-0.00313151	0.180195	0.29435	0.314762	0.447987	0.41891	0.158766	0.136813	0.492835	0.401033	0.291135	0.454791	0.00865507	0.621238	0.35373	0.444696	0.451124	0.728906	0.473596	0.391604	0.243894	1
LCN2	ELTSELK	0.32396	0.284048	0.61961	0.425766	0.253937	0.274044	0.310426	0.367401	0.346889	0.542081	0.314382	0.463496	0.211116	0.385561	0.438277	0.274067	0.271518	0.228996	0.338595	0.313542	0.241679	0.481115	0.304386	0.390136	0.410889	0.500539	0.466518	0.418717	0.353862	0.306262	0.407717	0.31162	1
CEACAM8	EVLLLVHNLPQDPR	0.399938	0.188326	0.731172	0.434712	0.0112472	0.226449	0.444207	0.414445	0.314855	0.643847	0.260996	0.244149	0.298911	0.407799	0.277708	0.294513	0.22537	0.110495	0.578118	0.300922	0.436666	0.536306	-0.0522813	0.5482	0.327374	0.418878	0.460013	0.352642	0.459771	0.314139	0.15002	0.276397	0.541963	1
CEACAM8	LFIPNITTK	0.26812	0.193794	0.852878	0.692121	0.0524699	0.228379	0.433858	0.410948	0.329799	0.574988	0.18135	0.446192	0.300351	0.474973	0.301465	0.377066	0.257827	0.107678	0.599767	0.436604	0.496485	0.499722	-0.0458104	0.424357	0.334628	0.449345	0.442719	0.234954	0.412974	0.230429	0.25956	0.166422	0.607484	0.873912	1
C5AR1	SLPSLLR	0.49278	0.534611	0.611511	0.664377	0.182793	0.483881	0.314406	0.289217	0.473538	0.674227	0.504261	0.663845	0.622068	0.595831	0.413315	0.50337	0.203086	0.211375	0.658036	0.511626	0.553289	0.35194	0.11676	0.427616	0.498767	0.460934	0.589641	0.307381	0.389979	0.191042	0.364981	0.193518	0.49608	0.721313	0.782848	1
C5AR1	NVLTEESVVR	0.442512	0.404301	0.672781	0.482478	0.179283	0.267339	0.34225	0.369119	0.481681	0.660064	0.591979	0.51785	0.358399	0.485852	0.513507	0.486798	0.11979	0.0835146	0.609002	0.490035	0.373498	0.479628	0.191211	0.546432	0.322498	0.534849	0.415194	0.408776	0.414701	0.213869	0.238494	0.300746	0.7082	0.734132	0.756612	0.632766	1
